# Supplementary material for: SPP1+ tumor-associated macrophages define a high-risk subgroup and inform personalized therapy in hepatocellular carcinoma
Source: Front Oncol. 2025 Jul 1;15:1606195. doi: 10.3389/fonc.2025.1606195 (PMC12259448; doi:10.3389/fonc.2025.1606195)
Supplement: Supplementary file 1 [file Table1.xlsx]

## Sheet: Sheet1
Table S1: Clinical characteristics of enrolled HCC patients.
	HCC01	HCC02	HCC03	HCC04	HCC05	HCC06	HCC07	HCC08	HCC09	HCC10
Sex	Male	Male	Male	Male	Male	Female	Male	Male	Male	Male
Age	66	65	66	60	65	64	48	64	48	53
Primary tumor	√	√	√	√	√	√	√	√	√	√
portal vein tumour thrombus							√	√
metastatic lymph node										√
Viral infection	HBV	HBV	HCV	HCV	None	HBV	None	None	HBV	HBV
Stages	I	I	I	II	IIIA	IIIA	IIIB	IIIB	IV	IV
