# Supplementary material for: SPP1+ tumor-associated macrophages define a high-risk subgroup and inform personalized therapy in hepatocellular carcinoma
Source: Front Oncol. 2025 Jul 1;15:1606195. doi: 10.3389/fonc.2025.1606195 (PMC12259448; doi:10.3389/fonc.2025.1606195)
Supplement: Supplementary file 2 [file Table2.xlsx]

## Sheet: Sheet1
Table S2. Canonial markers for main cell types.
Cell type	Marker gene
T/NK cell	CD3D
T/NK cell	CD3E
T/NK cell	CD3G
T/NK cell	NKG7
T/NK cell	TRAC
T/NK cell	NCAM1
Endothelial cell	PECAM1
Endothelial cell	VWF
Endothelial cell	CD34
Endothelial cell	ENG
Endothelial cell	FCN3
Endothelial cell	TM4SF1
Fibroblast	ACTA2
Fibroblast	APARC
Fibroblast	SPARCL1
Fibroblast	COL1A1
Fibroblast	DCN
Fibroblast	COL1A2
B/plasma cell	MS4A1
B/plasma cell	CD19
B/plasma cell	CD79A
B/plasma cell	MZB1
B/plasma cell	IGHA1
B/plasma cell	IGHG3
Myeloid cell	LYZ
Myeloid cell	CD14
Myeloid cell	CD68
Myeloid cell	C1QA
Myeloid cell	C1QB
Myeloid cell	CD163
Hepatocyte	ALB
Hepatocyte	SERPINA1
Hepatocyte	KRT8
Hepatocyte	KRT18
Hepatocyte	HNF4A
Hepatocyte	ARG1
