# Supplementary material for: SPP1+ tumor-associated macrophages define a high-risk subgroup and inform personalized therapy in hepatocellular carcinoma
Source: Front Oncol. 2025 Jul 1;15:1606195. doi: 10.3389/fonc.2025.1606195 (PMC12259448; doi:10.3389/fonc.2025.1606195)
Supplement: Supplementary file 3 [file Table3.xlsx]

## Sheet: Sheet1
Table S3. The trajectory genes enrolled in this study.
cluster	gene
FOLR2+ Macro C1	C1QA
FOLR2+ Macro C1	C1QB
FOLR2+ Macro C1	VCAM1
FOLR2+ Macro C1	CD5L
FOLR2+ Macro C1	ATF3
FOLR2+ Macro C1	RHOB
FOLR2+ Macro C1	GYPC
FOLR2+ Macro C1	NR4A2
FOLR2+ Macro C1	SLC40A1
FOLR2+ Macro C1	IGFBP7
FOLR2+ Macro C1	ALB
FOLR2+ Macro C1	SEPP1
FOLR2+ Macro C1	FKBP5
FOLR2+ Macro C1	FGL2
FOLR2+ Macro C1	PDK4
FOLR2+ Macro C1	ZFAND5
FOLR2+ Macro C1	MS4A7
FOLR2+ Macro C1	CXCL12
FOLR2+ Macro C1	LIPA
FOLR2+ Macro C1	A2M
FOLR2+ Macro C1	CPM
FOLR2+ Macro C1	RNASE1
FOLR2+ Macro C1	LGMN
FOLR2+ Macro C1	HP
FOLR2+ Macro C1	CCL4L2
FOLR2+ Macro C1	TTR
FOLR2+ Macro C1	KLF2
FOLR2+ Macro C1	JUND
FOLR2+ Macro C1	FOSB
FOLR2+ Macro C1	LILRB5
FOLR2+ Macro C1	MT-ND1
FOLR2+ Macro C1	MT-ND2
FOLR2+ Macro C1	MT-CO3
FOLR2+ Macro C1	MT-ND3
FOLR2+ Macro C1	MT-CYB
FOLR2+ Macro C1	HSPA1A
FOLR2+ Macro C1	MARCO
FOLR2+ Macro C1	NR4A1
FOLR2+ Macro C1	APOH
FOLR2+ Macro C1	KLF4
FOLR2+ Macro C1	ZFP36
FOLR2+ Macro C1	TPT1
FOLR2+ Macro C1	NFKB1
FOLR2+ Macro C1	CEBPD
FOLR2+ Macro C1	NR4A3
FOLR2+ Macro C1	DAB2
FOLR2+ Macro C1	IGF1
FOLR2+ Macro C1	ARL4C
FOLR2+ Macro C1	CD83
FOLR2+ Macro C1	FOLR2
FOLR2+ Macro C1	GPR34
FOLR2+ Macro C1	SERPINC1
FOLR2+ Macro C1	ELL2
FOLR2+ Macro C1	HMOX1
FOLR2+ Macro C1	SLCO2B1
FOLR2+ Macro C1	EGR1
FOLR2+ Macro C1	SMAP2
FOLR2+ Macro C1	HERPUD1
FOLR2+ Macro C1	APOC3
FOLR2+ Macro C1	WDR45B
FOLR2+ Macro C1	IER5
FOLR2+ Macro C1	APOA1
FOLR2+ Macro C1	MT-ATP6
FOLR2+ Macro C1	MAN1A1
FOLR2+ Macro C1	CD209
FOLR2+ Macro C1	RBP7
FOLR2+ Macro C1	MT-CO1
FOLR2+ Macro C1	ATP1B3
FOLR2+ Macro C1	CEBPB
FOLR2+ Macro C1	C5AR1
FOLR2+ Macro C1	MAF
FOLR2+ Macro C1	DNAJB1
FOLR2+ Macro C1	MT-ND4
FOLR2+ Macro C1	MERTK
FOLR2+ Macro C1	KCTD12
FOLR2+ Macro C1	PNRC1
FOLR2+ Macro C1	CSF1R
FOLR2+ Macro C1	LYVE1
FOLR2+ Macro C1	BAG3
FOLR2+ Macro C1	CD163
FOLR2+ Macro C1	KDM6B
FOLR2+ Macro C1	CCL4
FOLR2+ Macro C1	ARL5B
FOLR2+ Macro C1	MAFB
FOLR2+ Macro C1	FILIP1L
FOLR2+ Macro C1	GRASP
FOLR2+ Macro C1	REL
FOLR2+ Macro C1	SDC3
FOLR2+ Macro C1	F13A1
FOLR2+ Macro C1	GNG11
FOLR2+ Macro C1	ZNF331
FOLR2+ Macro C1	HLA-DPB1
FOLR2+ Macro C1	SIK1
FOLR2+ Macro C1	CST3
FOLR2+ Macro C1	PLVAP
FOLR2+ Macro C1	HSPA1B
FOLR2+ Macro C1	MS4A6A
FOLR2+ Macro C1	RGL1
FOLR2+ Macro C1	HLA-DQA1
FOLR2+ Macro C1	PER1
FOLR2+ Macro C1	MFSD1
FOLR2+ Macro C1	YBX3
FOLR2+ Macro C1	DNAJA4
FOLR2+ Macro C1	SPARC
FOLR2+ Macro C1	SH2B3
FOLR2+ Macro C1	NEAT1
FOLR2+ Macro C1	MAT2A
FOLR2+ Macro C1	MCOLN1
FOLR2+ Macro C1	HLA-DPA1
FOLR2+ Macro C1	WWP1
FOLR2+ Macro C1	DNAJB6
FOLR2+ Macro C1	PSAP
FOLR2+ Macro C1	TNFAIP3
FOLR2+ Macro C1	EGFL7
FOLR2+ Macro C1	CD74
FOLR2+ Macro C1	PABPC4
FOLR2+ Macro C1	CELF2
FOLR2+ Macro C1	KLF7
FOLR2+ Macro C1	GFRA2
FOLR2+ Macro C1	PDGFC
FOLR2+ Macro C1	OGFRL1
FOLR2+ Macro C1	HSPH1
FOLR2+ Macro C1	LMNA
FOLR2+ Macro C1	AXL
FOLR2+ Macro C1	ICAM1
FOLR2+ Macro C1	SEC14L1
FOLR2+ Macro C1	FCGRT
FOLR2+ Macro C1	KLF6
FOLR2+ Macro C1	TSC22D3
FOLR2+ Macro C1	CD4
FOLR2+ Macro C1	HCLS1
FOLR2+ Macro C1	FNBP1
FOLR2+ Macro C1	HES4
FOLR2+ Macro C1	HBB
FOLR2+ Macro C1	NAMPT
FOLR2+ Macro C1	MCL1
FOLR2+ Macro C1	PRKACB
FOLR2+ Macro C1	GAS6
FOLR2+ Macro C1	CECR1
FOLR2+ Macro C1	HPX
FOLR2+ Macro C1	SIAH2
FOLR2+ Macro C1	C1QC
FOLR2+ Macro C1	EBI3
FOLR2+ Macro C1	CCL18
FOLR2+ Macro C1	ARRDC2
FOLR2+ Macro C1	MPEG1
FOLR2+ Macro C1	NCOA4
FOLR2+ Macro C1	RNF144B
FOLR2+ Macro C1	GABARAP
FOLR2+ Macro C1	SPARCL1
FOLR2+ Macro C1	CD302
FOLR2+ Macro C1	IRS2
FOLR2+ Macro C1	ATP2A2
FOLR2+ Macro C1	CNRIP1
FOLR2+ Macro C1	ZFHX3
FOLR2+ Macro C1	KLF10
FOLR2+ Macro C1	CDC42EP2
FOLR2+ Macro C1	WASF2
FOLR2+ Macro C1	USP36
FOLR2+ Macro C1	SLC1A3
FOLR2+ Macro C1	MRC1
FOLR2+ Macro C1	TACC1
FOLR2+ Macro C1	MIDN
FOLR2+ Macro C1	ADIRF
FOLR2+ Macro C1	COL4A1
FOLR2+ Macro C1	METTL7A
FOLR2+ Macro C1	RPS12
FOLR2+ Macro C1	HPD
FOLR2+ Macro C1	RGS5
FOLR2+ Macro C1	SH3BP5
FOLR2+ Macro C1	RAB20
FOLR2+ Macro C1	ITSN1
FOLR2+ Macro C1	MAMDC2
FOLR2+ Macro C1	GNA13
FOLR2+ Macro C1	SESN1
FOLR2+ Macro C1	MT-CO2
FOLR2+ Macro C1	PLPP1
FOLR2+ Macro C1	AP2A2
FOLR2+ Macro C1	CD72
FOLR2+ Macro C1	IQGAP2
FOLR2+ Macro C1	PLAC8
FOLR2+ Macro C1	NUDT16
FOLR2+ Macro C1	FOS
FOLR2+ Macro C1	PREX1
FOLR2+ Macro C1	IGFBP3
FOLR2+ Macro C1	ATF6
FOLR2+ Macro C1	TGFBR2
FOLR2+ Macro C1	AZGP1
FOLR2+ Macro C1	AHNAK
FOLR2+ Macro C1	CHKA
FOLR2+ Macro C1	TXNIP
FOLR2+ Macro C1	MEF2C
FOLR2+ Macro C1	DNASE1L3
FOLR2+ Macro C1	PDGFB
FOLR2+ Macro C1	TTYH3
FOLR2+ Macro C1	HLA-DRB1
FOLR2+ Macro C1	SHMT1
FOLR2+ Macro C1	BLVRB
FOLR2+ Macro C1	NFIA
FOLR2+ Macro C1	SRGAP1
FOLR2+ Macro C1	RAB31
FOLR2+ Macro C1	ADGRE5
FOLR2+ Macro C1	CREBL2
FOLR2+ Macro C1	GCLC
FOLR2+ Macro C1	SUSD6
FOLR2+ Macro C1	EEF1A1
FOLR2+ Macro C1	VWF
FOLR2+ Macro C1	AKAP13
FOLR2+ Macro C1	CD84
FOLR2+ Macro C1	SDPR
FOLR2+ Macro C1	SRGAP2
FOLR2+ Macro C1	RPS10
FOLR2+ Macro C1	SH3TC1
FOLR2+ Macro C1	SLC7A8
FOLR2+ Macro C1	SESN3
FOLR2+ Macro C1	IGSF21
FOLR2+ Macro C1	OTUD1
FOLR2+ Macro C1	MXD4
FOLR2+ Macro C1	WLS
FOLR2+ Macro C1	LCP2
FOLR2+ Macro C1	FOXO3
FOLR2+ Macro C1	RPL17
FOLR2+ Macro C1	FCHO2
FOLR2+ Macro C1	MS4A4A
FOLR2+ Macro C1	EVA1B
FOLR2+ Macro C1	CTSZ
FOLR2+ Macro C1	TUBA1B
FOLR2+ Macro C1	HSPG2
FOLR2+ Macro C1	RANBP2
FOLR2+ Macro C1	STAB1
FOLR2+ Macro C1	NFKBID
FOLR2+ Macro C1	NFIC
FOLR2+ Macro C1	ST6GAL1
FOLR2+ Macro C1	PID1
FOLR2+ Macro C1	CRYL1
FOLR2+ Macro C1	CLDN5
FOLR2+ Macro C1	RGS10
FOLR2+ Macro C1	PRNP
FOLR2+ Macro C1	TNFRSF21
FOLR2+ Macro C1	HES1
FOLR2+ Macro C1	CREG1
FOLR2+ Macro C1	RCSD1
FOLR2+ Macro C1	ZNF812P
FOLR2+ Macro C1	SLC25A44
FOLR2+ Macro C1	AP1B1
FOLR2+ Macro C1	MKNK2
FOLR2+ Macro C1	FCHSD2
FOLR2+ Macro C1	DAPK1
FOLR2+ Macro C1	FYB
FOLR2+ Macro C1	SCN1B
FOLR2+ Macro C1	ADGRG6
FOLR2+ Macro C1	RHBDF2
FOLR2+ Macro C1	CXCL16
FOLR2+ Macro C1	CCNI
FOLR2+ Macro C1	ME1
FOLR2+ Macro C1	PFKFB3
FOLR2+ Macro C1	LTC4S
FOLR2+ Macro C1	ATP1B1
FOLR2+ Macro C1	TRA2B
FOLR2+ Macro C1	MPPED2
FOLR2+ Macro C1	TIMP2
FOLR2+ Macro C1	PELI1
FOLR2+ Macro C1	NINJ1
FOLR2+ Macro C1	GPX1
FOLR2+ Macro C1	CRIP2
FOLR2+ Macro C1	GNG2
FOLR2+ Macro C1	ZBTB16
FOLR2+ Macro C1	RPS3A
FOLR2+ Macro C1	CCL3L3
FOLR2+ Macro C1	NLRP3
FOLR2+ Macro C1	ALDH1A1
FOLR2+ Macro C1	TCF4
FOLR2+ Macro C1	LITAF
FOLR2+ Macro C1	ESAM
FOLR2+ Macro C1	SNAP23
FOLR2+ Macro C1	PPP1R15B
FOLR2+ Macro C1	COL4A2
FOLR2+ Macro C1	CSGALNACT1
FOLR2+ Macro C1	PTEN
FOLR2+ Macro C1	EPB41L2
FOLR2+ Macro C1	ANKS1A
FOLR2+ Macro C1	PLXND1
FOLR2+ Macro C1	IL10RA
FOLR2+ Macro C1	SRGAP2C
FOLR2+ Macro C1	CD34
FOLR2+ Macro C1	MT-ND5
FOLR2+ Macro C1	RAMP3
FOLR2+ Macro C1	GPR155
FOLR2+ Macro C1	KLF9
FOLR2+ Macro C1	CD163L1
FOLR2+ Macro C1	POU2F2
FOLR2+ Macro C1	RPLP2
FOLR2+ Macro C1	SIGLEC1
FOLR2+ Macro C1	SASH1
FOLR2+ Macro C1	ESM1
FOLR2+ Macro C1	JUN
FOLR2+ Macro C1	SLC9A3R2
FOLR2+ Macro C1	RPL9
FOLR2+ Macro C1	FOSL2
FOLR2+ Macro C1	NFE2L2
FOLR2+ Macro C1	GLTSCR2
FOLR2+ Macro C1	ACTA2
FOLR2+ Macro C1	CTSC
FOLR2+ Macro C1	PECAM1
FOLR2+ Macro C1	PEAK1
FOLR2+ Macro C1	SORBS3
FOLR2+ Macro C1	ACSL1
FOLR2+ Macro C1	EPS8
FOLR2+ Macro C1	AKR1B1
FOLR2+ Macro C1	HBA2
FOLR2+ Macro C1	FEZ1
FOLR2+ Macro C1	TIMP3
FOLR2+ Macro C1	ZBTB7A
FOLR2+ Macro C1	FABP4
FOLR2+ Macro C1	DDX17
FOLR2+ Macro C1	YPEL3
FOLR2+ Macro C1	B4GALT1
FOLR2+ Macro C1	SRGAP2B
FOLR2+ Macro C1	FPR3
FOLR2+ Macro C1	THY1
FOLR2+ Macro C1	RPL37
FOLR2+ Macro C1	CETP
FOLR2+ Macro C1	RBMX
FOLR2+ Macro C1	BCL3
FOLR2+ Macro C1	BRI3
FOLR2+ Macro C1	ZNF358
FOLR2+ Macro C1	JDP2
FOLR2+ Macro C1	FRMD4A
FOLR2+ Macro C1	RB1
FOLR2+ Macro C1	PXDC1
FOLR2+ Macro C1	RP11-54O7.17
FOLR2+ Macro C1	FCER2
FOLR2+ Macro C1	MED13L
FOLR2+ Macro C1	HSPB1
FOLR2+ Macro C1	RHOQ
FOLR2+ Macro C1	SIDT1
FOLR2+ Macro C1	QKI
FOLR2+ Macro C1	CAV1
FOLR2+ Macro C1	AES
FOLR2+ Macro C1	SIPA1
FOLR2+ Macro C1	GSN
FOLR2+ Macro C1	CD93
FOLR2+ Macro C1	NBEAL1
FOLR2+ Macro C1	TMEM88
FOLR2+ Macro C1	PLEKHA2
FOLR2+ Macro C1	ICOSLG
FOLR2+ Macro C1	MAP3K3
FOLR2+ Macro C1	ELF1
FOLR2+ Macro C1	PRDM1
FOLR2+ Macro C1	CHPT1
FOLR2+ Macro C1	ITGAX
FOLR2+ Macro C1	CLN8
FOLR2+ Macro C1	CDH5
FOLR2+ Macro C1	ELMO1
FOLR2+ Macro C1	FOXN3
FOLR2+ Macro C1	VEGFA
FOLR2+ Macro C1	RPL27A
FOLR2+ Macro C1	FLI1
FOLR2+ Macro C1	ADRBK1
FOLR2+ Macro C1	C2
FOLR2+ Macro C1	CPEB4
FOLR2+ Macro C1	FAM198B
FOLR2+ Macro C1	FNIP2
FOLR2+ Macro C1	C1R
FOLR2+ Macro C1	YTHDF3
FOLR2+ Macro C1	TNFRSF1B
FOLR2+ Macro C1	SLC46A3
FOLR2+ Macro C1	FAM53B
FOLR2+ Macro C1	IGFBP4
FOLR2+ Macro C1	HDAC9
FOLR2+ Macro C1	BTG2
FOLR2+ Macro C1	EIF4B
FOLR2+ Macro C1	LRRC32
FOLR2+ Macro C1	ISCU
FOLR2+ Macro C1	RPL13A
FOLR2+ Macro C1	TINAGL1
FOLR2+ Macro C1	INPP5D
FOLR2+ Macro C1	PPP1CB
FOLR2+ Macro C1	PXN
FOLR2+ Macro C1	CERS6
FOLR2+ Macro C1	RPL19
FOLR2+ Macro C1	MAFF
FOLR2+ Macro C1	AFF3
FOLR2+ Macro C1	AQP1
FOLR2+ Macro C1	PPP3R1
FOLR2+ Macro C1	IRF2BP2
FOLR2+ Macro C1	STARD13
FOLR2+ Macro C1	SYAP1
FOLR2+ Macro C1	EMB
FOLR2+ Macro C1	REN
FOLR2+ Macro C1	SLC12A7
FOLR2+ Macro C1	RPS11
FOLR2+ Macro C1	PIK3C2A
FOLR2+ Macro C1	PAG1
FOLR2+ Macro C1	SRRM2
FOLR2+ Macro C1	GAS7
FOLR2+ Macro C1	TCF12
FOLR2+ Macro C1	TBC1D9
FOLR2+ Macro C1	GOLIM4
FOLR2+ Macro C1	ITPKB
FOLR2+ Macro C1	ADRBK2
FOLR2+ Macro C1	SPATS2L
FOLR2+ Macro C1	AFF1
FOLR2+ Macro C1	TSPAN33
FOLR2+ Macro C1	FAM49A
FOLR2+ Macro C1	DUSP5
FOLR2+ Macro C1	C11orf96
FOLR2+ Macro C1	TLR2
FOLR2+ Macro C1	ARRDC3
FOLR2+ Macro C1	PICALM
FOLR2+ Macro C1	CHMP1B
FOLR2+ Macro C1	RPS15A
FOLR2+ Macro C1	GPR183
FOLR2+ Macro C1	STX11
FOLR2+ Macro C1	HYAL2
FOLR2+ Macro C1	ELF2
FOLR2+ Macro C1	FGFR1
FOLR2+ Macro C1	EPN1
FOLR2+ Macro C1	CLEC14A
FOLR2+ Macro C1	RBM47
FOLR2+ Macro C1	EPS15
FOLR2+ Macro C1	FOXO1
FOLR2+ Macro C1	ZFP36L2
FOLR2+ Macro C1	CMTM6
FOLR2+ Macro C1	SARAF
FOLR2+ Macro C1	TMEM204
FOLR2+ Macro C1	KLRB1
FOLR2+ Macro C1	KLHL6
FOLR2+ Macro C1	GNAI2
FOLR2+ Macro C1	PUM1
FOLR2+ Macro C1	PIK3IP1
FOLR2+ Macro C1	GNMT
FOLR2+ Macro C1	HLA-E
FOLR2+ Macro C1	PKP2
FOLR2+ Macro C1	PLD3
FOLR2+ Macro C1	CLTC
FOLR2+ Macro C1	SYT1
FOLR2+ Macro C1	HLA-DMA
FOLR2+ Macro C1	ITGB5
FOLR2+ Macro C1	CREBRF
FOLR2+ Macro C1	SMARCA2
FOLR2+ Macro C1	ARID1A
FOLR2+ Macro C1	CTD-3116E22.8
FOLR2+ Macro C1	DDX3Y
FOLR2+ Macro C1	CYB5D1
FOLR2+ Macro C1	JAK1
FOLR2+ Macro C1	CAB39
FOLR2+ Macro C1	SELK
FOLR2+ Macro C1	MTSS1
FOLR2+ Macro C1	YBX1
FOLR2+ Macro C1	ETV3
FOLR2+ Macro C1	EPAS1
FOLR2+ Macro C1	GAB2
FOLR2+ Macro C1	TPP1
FOLR2+ Macro C1	RPL37A
FOLR2+ Macro C1	MVB12B
FOLR2+ Macro C1	HECA
FOLR2+ Macro C1	C10orf54
FOLR2+ Macro C1	HSP90AA1
FOLR2+ Macro C1	HLA-DOA
FOLR2+ Macro C1	ZC3H12D
FOLR2+ Macro C1	CYLD
FOLR2+ Macro C1	SAA4
FOLR2+ Macro C1	RIN3
FOLR2+ Macro C1	TXNDC16
FOLR2+ Macro C1	HMHA1
FOLR2+ Macro C1	RP3-460G2.2
FOLR2+ Macro C1	FAM117B
FOLR2+ Macro C1	RP11-138A9.1
FOLR2+ Macro C1	PTPRJ
FOLR2+ Macro C1	DUSP16
FOLR2+ Macro C1	RASGEF1B
FOLR2+ Macro C1	GIMAP2
FOLR2+ Macro C1	ADAP2
FOLR2+ Macro C1	AC009404.2
FOLR2+ Macro C1	DNMBP
FOLR2+ Macro C1	AMDHD2
FOLR2+ Macro C1	IL6ST
FOLR2+ Macro C1	AAK1
FOLR2+ Macro C1	RPLP1
FOLR2+ Macro C1	DOCK2
FOLR2+ Macro C1	SULT1A1
FOLR2+ Macro C1	APAF1
FOLR2+ Macro C1	ACSM5
FOLR2+ Macro C1	RAB3IL1
FOLR2+ Macro C1	PGLS
FOLR2+ Macro C1	ISG20
FOLR2+ Macro C1	CDV3
FOLR2+ Macro C1	RPS16
FOLR2+ Macro C1	C15orf39
FOLR2+ Macro C1	DIP2B
FOLR2+ Macro C1	CDC42EP3
FOLR2+ Macro C1	SLA
FOLR2+ Macro C1	RPL38
FOLR2+ Macro C1	FUCA1
FOLR2+ Macro C1	SLC15A2
FOLR2+ Macro C1	PCOLCE
FOLR2+ Macro C1	PCBP2
FOLR2+ Macro C1	FOXRED2
FOLR2+ Macro C1	SPPL3
FOLR2+ Macro C1	RAMP2
FOLR2+ Macro C1	CCDC117
FOLR2+ Macro C1	EMCN
FOLR2+ Macro C1	CMKLR1
FOLR2+ Macro C1	DEPTOR
FOLR2+ Macro C1	ARL8A
FOLR2+ Macro C1	ABCC5
FOLR2+ Macro C1	CYBRD1
FOLR2+ Macro C1	TRAF5
FOLR2+ Macro C1	SESTD1
FOLR2+ Macro C1	NAGLU
FOLR2+ Macro C1	CIRBP
FOLR2+ Macro C1	MBD3
FOLR2+ Macro C1	PABPC1
FOLR2+ Macro C1	CHORDC1
FOLR2+ Macro C1	KLF3
FOLR2+ Macro C1	TFRC
FOLR2+ Macro C1	WNK1
FOLR2+ Macro C1	ECSCR.1
FOLR2+ Macro C1	CRHBP
FOLR2+ Macro C1	INSR
FOLR2+ Macro C1	SH3PXD2A
FOLR2+ Macro C1	RILPL2
FOLR2+ Macro C1	NFATC2
FOLR2+ Macro C1	TMEM37
FOLR2+ Macro C1	ANKRD37
FOLR2+ Macro C1	RPS8
FOLR2+ Macro C1	SLC16A10
FOLR2+ Macro C1	SSH2
FOLR2+ Macro C1	CD81
FOLR2+ Macro C1	SGMS1
FOLR2+ Macro C1	DUSP1
FOLR2+ Macro C1	PLXDC1
FOLR2+ Macro C1	ZC3H12C
FOLR2+ Macro C1	STON2
FOLR2+ Macro C1	ITGA9
FOLR2+ Macro C1	NOTCH4
FOLR2+ Macro C1	RPS20
FOLR2+ Macro C1	SERINC1
FOLR2+ Macro C1	COX4I2
FOLR2+ Macro C1	LRP3
FOLR2+ Macro C1	NCOA1
FOLR2+ Macro C1	MBNL2
FOLR2+ Macro C1	RPL35
FOLR2+ Macro C1	LRP1
FOLR2+ Macro C1	CTDNEP1
FOLR2+ Macro C1	PPP2CB
FOLR2+ Macro C1	CHD1
FOLR2+ Macro C1	PLEKHO2
FOLR2+ Macro C1	IRAK3
FOLR2+ Macro C1	C8orf4
FOLR2+ Macro C1	SNX9
FOLR2+ Macro C1	CH25H
FOLR2+ Macro C1	SPATA7
FOLR2+ Macro C1	NCOA2
FOLR2+ Macro C1	MYCBP2
FOLR2+ Macro C1	RPL7A
FOLR2+ Macro C1	CLEC3B
FOLR2+ Macro C1	SLC9A9
FOLR2+ Macro C1	KCNJ5
FOLR2+ Macro C1	GIMAP1
FOLR2+ Macro C1	RPL36A
FOLR2+ Macro C1	OTOA
FOLR2+ Macro C1	GNAS
FOLR2+ Macro C1	DDX3X
FOLR2+ Macro C1	CALCRL
FOLR2+ Macro C1	RPS29
FOLR2+ Macro C1	DST
FOLR2+ Macro C1	SERPING1
FOLR2+ Macro C1	SNN
FOLR2+ Macro C1	GFOD1
FOLR2+ Macro C1	COL18A1
FOLR2+ Macro C1	RPL12
FOLR2+ Macro C1	IGFBP2
FOLR2+ Macro C1	PPP1R9B
FOLR2+ Macro C1	SLC44A2
FOLR2+ Macro C1	AFF4
FOLR2+ Macro C1	RASSF5
FOLR2+ Macro C1	MBNL1
FOLR2+ Macro C1	KCNQ1
FOLR2+ Macro C1	APOLD1
FOLR2+ Macro C1	ZNF703
FOLR2+ Macro C1	RPS27A
FOLR2+ Macro C1	THEMIS2
FOLR2+ Macro C1	PTPN1
FOLR2+ Macro C1	HNRNPU-AS1
FOLR2+ Macro C1	RP11-390P2.4
FOLR2+ Macro C1	RPL10
FOLR2+ Macro C1	RPS13
FOLR2+ Macro C1	TSPYL1
FOLR2+ Macro C1	DHRS9
FOLR2+ Macro C1	LRRC25
FOLR2+ Macro C1	FRMD4B
FOLR2+ Macro C1	SLC25A6
FOLR2+ Macro C1	LDB2
FOLR2+ Macro C1	ZBTB10
FOLR2+ Macro C1	PLXNB2
FOLR2+ Macro C1	RBM39
FOLR2+ Macro C1	IRF8
FOLR2+ Macro C1	ZNF189
FOLR2+ Macro C1	RAP2B
FOLR2+ Macro C1	HLA-DMB
FOLR2+ Macro C1	UTRN
FOLR2+ Macro C1	TGFB1
FOLR2+ Macro C1	FAM167B
FOLR2+ Macro C1	SNX29
FOLR2+ Macro C1	VAMP2
FOLR2+ Macro C1	NCOA3
FOLR2+ Macro C1	SAP30
FOLR2+ Macro C1	IL18
FOLR2+ Macro C1	TTTY14
FOLR2+ Macro C1	GRAMD3
FOLR2+ Macro C1	MLXIP
FOLR2+ Macro C1	BTNL9
FOLR2+ Macro C1	RERE
FOLR2+ Macro C1	ARRB2
FOLR2+ Macro C1	NFIL3
FOLR2+ Macro C1	ADGRL4
FOLR2+ Macro C1	CXCR4
FOLR2+ Macro C1	ANKH
FOLR2+ Macro C1	CRTAP
FOLR2+ Macro C1	GIMAP8
FOLR2+ Macro C1	CPEB3
FOLR2+ Macro C1	PTMS
FOLR2+ Macro C1	CUL4B
FOLR2+ Macro C1	HLA-DRA
FOLR2+ Macro C1	DOCK9
FOLR2+ Macro C1	SLC22A23
FOLR2+ Macro C1	AKT1
FOLR2+ Macro C1	RP11-553L6.5
FOLR2+ Macro C1	ADAR
FOLR2+ Macro C1	MALAT1
FOLR2+ Macro C1	HNRNPUL1
FOLR2+ Macro C1	PLAC9
FOLR2+ Macro C1	SLC19A2
FOLR2+ Macro C1	ADPRH
FOLR2+ Macro C1	CFHR3
FOLR2+ Macro C1	PLA2G16
FOLR2+ Macro C1	MAPKAPK2
FOLR2+ Macro C1	SF1
FOLR2+ Macro C1	TCF7L2
FOLR2+ Macro C1	KLF11
FOLR2+ Macro C1	LDLR
FOLR2+ Macro C1	LMO2
FOLR2+ Macro C1	KAT6A
FOLR2+ Macro C1	RASGRP4
FOLR2+ Macro C1	TANK
FOLR2+ Macro C1	FXYD6
FOLR2+ Macro C1	S1PR1
FOLR2+ Macro C1	LPP
FOLR2+ Macro C1	PTPN18
FOLR2+ Macro C1	IQGAP1
FOLR2+ Macro C1	VPS13C
FOLR2+ Macro C1	DIP2A
FOLR2+ Macro C1	RPL28
FOLR2+ Macro C1	NBPF1
FOLR2+ Macro C1	AZIN1
FOLR2+ Macro C1	HBA1
FOLR2+ Macro C1	USP37
FOLR2+ Macro C1	U2AF1
FOLR2+ Macro C1	USP53
FOLR2+ Macro C1	FMN1
FOLR2+ Macro C1	MGP
FOLR2+ Macro C1	LHFP
FOLR2+ Macro C1	RPL11
FOLR2+ Macro C1	JUNB
FOLR2+ Macro C1	FAM174B
FOLR2+ Macro C1	ARHGEF6
FOLR2+ Macro C1	NRROS
FOLR2+ Macro C1	IKZF1
FOLR2+ Macro C1	MARCKS
FOLR2+ Macro C1	WAC
FOLR2+ Macro C1	FCN3
FOLR2+ Macro C1	AC074289.1
FOLR2+ Macro C1	EEF2
FOLR2+ Macro C1	EHBP1L1
FOLR2+ Macro C1	ENGASE
FOLR2+ Macro C1	DEDD2
FOLR2+ Macro C1	PRKACA
FOLR2+ Macro C1	OSBPL1A
FOLR2+ Macro C1	NFIB
FOLR2+ Macro C1	HADH
FOLR2+ Macro C1	CD33
FOLR2+ Macro C1	HIGD1B
FOLR2+ Macro C1	TTYH2
FOLR2+ Macro C1	FAM213A
FOLR2+ Macro C1	POU2F1
FOLR2+ Macro C1	DPYSL2
FOLR2+ Macro C1	TSPAN4
FOLR2+ Macro C1	KCNE3
FOLR2+ Macro C1	DOCK11
FOLR2+ Macro C1	CCL14
FOLR2+ Macro C1	LILRB2
FOLR2+ Macro C1	PPARD
FOLR2+ Macro C1	BAIAP2
FOLR2+ Macro C1	NEK7
FOLR2+ Macro C1	GAA
FOLR2+ Macro C1	RHOBTB1
FOLR2+ Macro C1	HERC1
FOLR2+ Macro C1	SECTM1
FOLR2+ Macro C1	CYP2A6
FOLR2+ Macro C1	CLEC4G
FOLR2+ Macro C1	TESK1
FOLR2+ Macro C1	ATF4
FOLR2+ Macro C1	TBL1X
FOLR2+ Macro C1	CTTNBP2NL
FOLR2+ Macro C1	PER3
FOLR2+ Macro C1	DCK
FOLR2+ Macro C1	MAN2A1
FOLR2+ Macro C1	EDNRB
FOLR2+ Macro C1	GNPDA1
FOLR2+ Macro C1	TRIM22
FOLR2+ Macro C1	RPS23
FOLR2+ Macro C1	CLK1
FOLR2+ Macro C1	EIF4EBP2
FOLR2+ Macro C1	SNTB2
FOLR2+ Macro C1	ZDHHC14
FOLR2+ Macro C1	GJA4
FOLR2+ Macro C1	HPGDS
FOLR2+ Macro C1	LINC00657
FOLR2+ Macro C1	LRIF1
FOLR2+ Macro C1	ADAMTS4
FOLR2+ Macro C1	PPP1R14A
FOLR2+ Macro C1	NRP2
FOLR2+ Macro C1	AKNA
FOLR2+ Macro C1	SLC2A8
FOLR2+ Macro C1	FEZ2
FOLR2+ Macro C1	PKN1
FOLR2+ Macro C1	NCOA7
FOLR2+ Macro C1	RHOBTB3
FOLR2+ Macro C1	TBC1D8
FOLR2+ Macro C1	MOB3A
FOLR2+ Macro C1	DISC1
FOLR2+ Macro C1	CYYR1
FOLR2+ Macro C1	RPL27
FOLR2+ Macro C1	PARP8
FOLR2+ Macro C1	CREM
FOLR2+ Macro C1	GOLGB1
FOLR2+ Macro C1	SWAP70
FOLR2+ Macro C1	NFATC1
FOLR2+ Macro C1	NMRK1
FOLR2+ Macro C1	ARID1B
FOLR2+ Macro C1	TAF5L
FOLR2+ Macro C1	ZNRF2
FOLR2+ Macro C1	ZSWIM6
FOLR2+ Macro C1	FETUB
FOLR2+ Macro C1	ARHGAP4
FOLR2+ Macro C1	RASSF4
FOLR2+ Macro C1	FAM65A
FOLR2+ Macro C1	TBC1D16
FOLR2+ Macro C1	NKG7
FOLR2+ Macro C1	MAP2K3
FOLR2+ Macro C1	TRIM14
FOLR2+ Macro C1	RNASE6
FOLR2+ Macro C1	TRPS1
FOLR2+ Macro C1	RBMS1
FOLR2+ Macro C1	ENTPD1
FOLR2+ Macro C1	CDH13
FOLR2+ Macro C1	HSPD1
FOLR2+ Macro C1	FMNL1
FOLR2+ Macro C1	ITPR2
FOLR2+ Macro C1	IRF5
FOLR2+ Macro C1	IFRD1
FOLR2+ Macro C1	BHLHE40
FOLR2+ Macro C1	MMP19
FOLR2+ Macro C1	CTD-3252C9.4
FOLR2+ Macro C1	TK2
FOLR2+ Macro C1	MGAT1
FOLR2+ Macro C1	FSCN1
FOLR2+ Macro C1	FAM72A
FOLR2+ Macro C1	ADGRF5
FOLR2+ Macro C1	PSME4
FOLR2+ Macro C1	CH507-9B2.1
FOLR2+ Macro C1	SEPT9
FOLR2+ Macro C1	SNHG7
FOLR2+ Macro C1	PUM2
FOLR2+ Macro C1	FGD2
FOLR2+ Macro C1	ANKRD9
FOLR2+ Macro C1	MYO5A
FOLR2+ Macro C1	TBC1D14
FOLR2+ Macro C1	ICAM4
FOLR2+ Macro C1	HAS1
FOLR2+ Macro C1	CHN2
FOLR2+ Macro C1	ITM2B
FOLR2+ Macro C1	TNFSF12
FOLR2+ Macro C1	HIPK3
FOLR2+ Macro C1	DUSP8
FOLR2+ Macro C1	CCND3
FOLR2+ Macro C1	FOXP1
FOLR2+ Macro C1	PLEKHA1
FOLR2+ Macro C1	HELZ
FOLR2+ Macro C1	MGAT5
FOLR2+ Macro C1	SMYD4
FOLR2+ Macro C1	BRD4
FOLR2+ Macro C1	KHSRP
FOLR2+ Macro C1	CSRNP1
FOLR2+ Macro C1	ST3GAL1
FOLR2+ Macro C1	FAM107A
FOLR2+ Macro C1	APBA1
FOLR2+ Macro C1	EFNB2
FOLR2+ Macro C1	GCNT1
FOLR2+ Macro C1	VPS37B
FOLR2+ Macro C1	RPSA
FOLR2+ Macro C1	LASP1
FOLR2+ Macro C1	IER5L
FOLR2+ Macro C1	COLGALT1
FOLR2+ Macro C1	CNTRL
FOLR2+ Macro C1	SNX10
FOLR2+ Macro C1	HIC1
FOLR2+ Macro C1	TICAM1
FOLR2+ Macro C1	WIPI2
FOLR2+ Macro C1	METRNL
FOLR2+ Macro C1	RP11-843A23.1
FOLR2+ Macro C1	EZR
FOLR2+ Macro C1	FGD4
FOLR2+ Macro C1	PLXNA1
FOLR2+ Macro C1	CYB5R1
FOLR2+ Macro C1	PIK3R5
FOLR2+ Macro C1	MAFG
FOLR2+ Macro C1	RPS25
FOLR2+ Macro C1	HSP90AB1
FOLR2+ Macro C1	C9
FOLR2+ Macro C1	TMCC3
FOLR2+ Macro C1	PHF20
FOLR2+ Macro C1	SLC22A1
FOLR2+ Macro C1	BMP2K
FOLR2+ Macro C1	CES2
FOLR2+ Macro C1	RBBP8
FOLR2+ Macro C1	MTUS1
FOLR2+ Macro C1	EGR3
FOLR2+ Macro C1	PSTPIP2
FOLR2+ Macro C1	STAT4
FOLR2+ Macro C1	HSPE1
FOLR2+ Macro C1	WDR81
FOLR2+ Macro C1	FGD5-AS1
FOLR2+ Macro C1	ROBO4
FOLR2+ Macro C1	F8A1
FOLR2+ Macro C1	FAM91A1
FOLR2+ Macro C1	SOX17
FOLR2+ Macro C1	TGOLN2
FOLR2+ Macro C1	SIRT1
FOLR2+ Macro C1	JOSD1
FOLR2+ Macro C1	TM4SF18
FOLR2+ Macro C1	PTP4A2
FOLR2+ Macro C1	TIPARP
FOLR2+ Macro C1	PTPN9
FOLR2+ Macro C1	FN3K
FOLR2+ Macro C1	ADCY7
FOLR2+ Macro C1	ANKRD44
FOLR2+ Macro C1	RHOU
FOLR2+ Macro C1	TSPYL2
FOLR2+ Macro C1	RARA
FOLR2+ Macro C1	CTTNBP2
FOLR2+ Macro C1	TLN1
FOLR2+ Macro C1	AKAP12
FOLR2+ Macro C1	RPL18
FOLR2+ Macro C1	YAF2
FOLR2+ Macro C1	OFD1
FOLR2+ Macro C1	ACKR1
FOLR2+ Macro C1	ZNF362
FOLR2+ Macro C1	WDR82
FOLR2+ Macro C1	HMG20A
FOLR2+ Macro C1	SLC45A4
FOLR2+ Macro C1	NENF
FOLR2+ Macro C1	GPIHBP1
FOLR2+ Macro C1	DLC1
FOLR2+ Macro C1	JAK2
FOLR2+ Macro C1	HSPA6
FOLR2+ Macro C1	ZBED3
FOLR2+ Macro C1	GBGT1
FOLR2+ Macro C1	GAB1
FOLR2+ Macro C1	DNAJB2
FOLR2+ Macro C1	CASS4
FOLR2+ Macro C1	USP24
FOLR2+ Macro C1	FCMR
FOLR2+ Macro C1	RPL21
FOLR2+ Macro C1	MMRN2
FOLR2+ Macro C1	PIP5K1C
FOLR2+ Macro C1	HEATR3
FOLR2+ Macro C1	PAGE2
FOLR2+ Macro C1	ADAM15
FOLR2+ Macro C1	DMD
FOLR2+ Macro C1	ING1
FOLR2+ Macro C1	SLC22A7
FOLR2+ Macro C1	CLIC2
FOLR2+ Macro C1	TAF10
FOLR2+ Macro C1	PODXL
FOLR2+ Macro C1	STOM
FOLR2+ Macro C1	RP11-303E16.6
FOLR2+ Macro C1	HGSNAT
FOLR2+ Macro C1	RNF141
FOLR2+ Macro C1	DAAM2
FOLR2+ Macro C1	DIP2C
FOLR2+ Macro C1	KIF1B
FOLR2+ Macro C1	GZMB
FOLR2+ Macro C1	ERAP2
FOLR2+ Macro C1	PHACTR2
FOLR2+ Macro C1	PINK1
FOLR2+ Macro C1	CYFIP1
FOLR2+ Macro C1	EVL
FOLR2+ Macro C1	TAOK3
FOLR2+ Macro C1	PPM1F
FOLR2+ Macro C1	SYNGR1
FOLR2+ Macro C1	GNB2L1
FOLR2+ Macro C1	MT-ND4L
FOLR2+ Macro C1	TNFRSF4
FOLR2+ Macro C1	PRRC2B
FOLR2+ Macro C1	RPL22
FOLR2+ Macro C1	LONRF1
FOLR2+ Macro C1	JADE2
FOLR2+ Macro C1	MAP4K4
FOLR2+ Macro C1	RP11-305L7.3
FOLR2+ Macro C1	WDFY3
FOLR2+ Macro C1	VIPR1
FOLR2+ Macro C1	KIAA1109
FOLR2+ Macro C1	IL1R2
FOLR2+ Macro C1	RNF166
FOLR2+ Macro C1	FMNL2
FOLR2+ Macro C1	STX6
FOLR2+ Macro C1	WDR36
FOLR2+ Macro C1	NAAA
FOLR2+ Macro C1	LAMB2
FOLR2+ Macro C1	ARSA
FOLR2+ Macro C1	SFMBT2
FOLR2+ Macro C1	BACE1
FOLR2+ Macro C1	LARP1
FOLR2+ Macro C1	COL15A1
FOLR2+ Macro C1	SLC8B1
FOLR2+ Macro C1	STK17B
FOLR2+ Macro C1	KCNE1
FOLR2+ Macro C1	BBS5
FOLR2+ Macro C1	TIE1
FOLR2+ Macro C1	HSPA4
FOLR2+ Macro C1	KIAA1033
FOLR2+ Macro C1	C10orf10
FOLR2+ Macro C1	NFAM1
FOLR2+ Macro C1	ITSN2
FOLR2+ Macro C1	SGPP1
FOLR2+ Macro C1	CABLES1
FOLR2+ Macro C1	SLC27A1
FOLR2+ Macro C1	C3
FOLR2+ Macro C1	SCAMP2
FOLR2+ Macro C1	MKLN1
FOLR2+ Macro C1	YPEL2
FOLR2+ Macro C1	CFP
FOLR2+ Macro C1	PAQR7
FOLR2+ Macro C1	PLA2G7
FOLR2+ Macro C1	CD99
FOLR2+ Macro C1	ETS2
FOLR2+ Macro C1	AP001055.6
FOLR2+ Macro C1	SFT2D2
FOLR2+ Macro C1	PLEKHG5
FOLR2+ Macro C1	STK40
FOLR2+ Macro C1	ZC3H11A
FOLR2+ Macro C1	PCNXL4
FOLR2+ Macro C1	NHLRC2
FOLR2+ Macro C1	BIN1
FOLR2+ Macro C1	B4GALT5
FOLR2+ Macro C1	ZFAND2A
FOLR2+ Macro C1	FBXL17
FOLR2+ Macro C1	NHSL1
FOLR2+ Macro C1	RNF130
FOLR2+ Macro C1	MAML2
FOLR2+ Macro C1	C1orf132
FOLR2+ Macro C1	ZBTB20
FOLR2+ Macro C1	TLR5
FOLR2+ Macro C1	HSPA8
FOLR2+ Macro C1	TNRC18
FOLR2+ Macro C1	RPL13
FOLR2+ Macro C1	TRIM56
FOLR2+ Macro C1	ATM
FOLR2+ Macro C1	CCNT1
FOLR2+ Macro C1	CLASP1
FOLR2+ Macro C1	CMIP
FOLR2+ Macro C1	FRAT1
FOLR2+ Macro C1	RBMS2
FOLR2+ Macro C1	SP1
FOLR2+ Macro C1	KDM2A
FOLR2+ Macro C1	SNX6
FOLR2+ Macro C1	CLCN7
FOLR2+ Macro C1	TSPAN14
FOLR2+ Macro C1	SULT1A2
FOLR2+ Macro C1	SAMD4B
FOLR2+ Macro C1	KLF12
FOLR2+ Macro C1	ZNF141
FOLR2+ Macro C1	KLRD1
FOLR2+ Macro C1	CCDC85B
FOLR2+ Macro C1	CPNE2
FOLR2+ Macro C1	DENND4C
FOLR2+ Macro C1	ADAM17
FOLR2+ Macro C1	HSPA5
FOLR2+ Macro C1	CLCN3
FOLR2+ Macro C1	FCGBP
FOLR2+ Macro C1	ZYG11B
FOLR2+ Macro C1	PRCP
FOLR2+ Macro C1	PPM1B
FOLR2+ Macro C1	RP5-1180E21.5
FOLR2+ Macro C1	GRINA
FOLR2+ Macro C1	ATXN2L
FOLR2+ Macro C1	UBA52
FOLR2+ Macro C1	DPEP3
FOLR2+ Macro C1	SLC15A3
FOLR2+ Macro C1	RNF38
FOLR2+ Macro C1	SLC15A4
FOLR2+ Macro C1	STC1
FOLR2+ Macro C1	NLRP1
FOLR2+ Macro C1	CCDC88B
FOLR2+ Macro C1	PAPOLG
FOLR2+ Macro C1	IL16
FOLR2+ Macro C1	MAPRE2
FOLR2+ Macro C1	PLEKHG2
FOLR2+ Macro C1	APH1A
FOLR2+ Macro C1	AGFG1
FOLR2+ Macro C1	MYO7A
FOLR2+ Macro C1	THBD
FOLR2+ Macro C1	RAB21
FOLR2+ Macro C1	EEF1G
FOLR2+ Macro C1	KLHL2
FOLR2+ Macro C1	RP11-93B14.9
FOLR2+ Macro C1	NUFIP2
FOLR2+ Macro C1	WBP1L
FOLR2+ Macro C1	PQLC1
FOLR2+ Macro C1	CDKN1A
FOLR2+ Macro C1	SHTN1
FOLR2+ Macro C1	RPL31
FOLR2+ Macro C1	THBS4
FOLR2+ Macro C1	ATF7IP
FOLR2+ Macro C1	CBLB
FOLR2+ Macro C1	CMTM3
FOLR2+ Macro C1	SPDYA
FOLR2+ Macro C1	LAMA4
FOLR2+ Macro C1	CREBBP
FOLR2+ Macro C1	STX7
FOLR2+ Macro C1	IKBKB
FOLR2+ Macro C1	PDE4A
FOLR2+ Macro C1	CCDC170
FOLR2+ Macro C1	KIF13B
FOLR2+ Macro C1	NGRN
FOLR2+ Macro C1	AHR
FOLR2+ Macro C1	HIF1A
FOLR2+ Macro C1	NPDC1
FOLR2+ Macro C1	CALM3
FOLR2+ Macro C1	DKK3
FOLR2+ Macro C1	ADIPOR1
FOLR2+ Macro C1	HOXA5
FOLR2+ Macro C1	ITPRIPL2
FOLR2+ Macro C1	PHACTR4
FOLR2+ Macro C1	HFE
FOLR2+ Macro C1	IFIT2
FOLR2+ Macro C1	EEF1B2
FOLR2+ Macro C1	CALCOCO2
FOLR2+ Macro C1	ERVK3-1
FOLR2+ Macro C1	TMEM220
FOLR2+ Macro C1	ARHGAP30
FOLR2+ Macro C1	TMEM65
FOLR2+ Macro C1	BGN
FOLR2+ Macro C1	DDX5
FOLR2+ Macro C1	AC240274.1
FOLR2+ Macro C1	CXorf36
FOLR2+ Macro C1	GDF15
FOLR2+ Macro C1	EDA
FOLR2+ Macro C1	UBALD2
FOLR2+ Macro C1	CRK
FOLR2+ Macro C1	PIAS2
FOLR2+ Macro C1	NISCH
FOLR2+ Macro C1	ESRRA
FOLR2+ Macro C1	RPL30
FOLR2+ Macro C1	MAX
FOLR2+ Macro C1	PDE4B
FOLR2+ Macro C1	COX7A1
FOLR2+ Macro C1	ID2
FOLR2+ Macro C1	TBC1D4
FOLR2+ Macro C1	STK24
FOLR2+ Macro C1	SLC48A1
FOLR2+ Macro C1	SLC12A5
FOLR2+ Macro C1	BCL2L11
FOLR2+ Macro C1	KLHL24
FOLR2+ Macro C1	RAB5B
FOLR2+ Macro C1	UNC93B1
FOLR2+ Macro C1	MEF2A
FOLR2+ Macro C1	HIP1
FOLR2+ Macro C1	TNS2
FOLR2+ Macro C1	CEP350
FOLR2+ Macro C1	RNF122
FOLR2+ Macro C1	VEGFB
FOLR2+ Macro C1	ABCB10
FOLR2+ Macro C1	GGA1
FOLR2+ Macro C1	APLNR
FOLR2+ Macro C1	HYI
FOLR2+ Macro C1	RPS26
FOLR2+ Macro C1	FAM21C
FOLR2+ Macro C1	IER2
FOLR2+ Macro C1	CREB5
FOLR2+ Macro C1	DICER1
FOLR2+ Macro C1	CDK2AP1
FOLR2+ Macro C1	CCNG2
FOLR2+ Macro C1	CHD2
FOLR2+ Macro C1	HOMER3
FOLR2+ Macro C1	GIMAP6
FOLR2+ Macro C1	RABGAP1
FOLR2+ Macro C1	DNAJB4
FOLR2+ Macro C1	FOXK2
FOLR2+ Macro C1	NOTCH2
FOLR2+ Macro C1	C6
FOLR2+ Macro C1	MYO9B
FOLR2+ Macro C1	CTDSP1
FOLR2+ Macro C1	ZNF652
FOLR2+ Macro C1	NIN
FOLR2+ Macro C1	RPS21
FOLR2+ Macro C1	RAPH1
FOLR2+ Macro C1	ARMCX1
FOLR2+ Macro C1	ARL6IP4
FOLR2+ Macro C1	SH3BP2
FOLR2+ Macro C1	OLFML2A
FOLR2+ Macro C1	GHDC
FOLR2+ Macro C1	LIMS2
FOLR2+ Macro C1	NT5DC1
FOLR2+ Macro C1	KDR
FOLR2+ Macro C1	GATAD2B
FOLR2+ Macro C1	OTULIN
FOLR2+ Macro C1	PTOV1
FOLR2+ Macro C1	PHC2
FOLR2+ Macro C1	MEGF9
FOLR2+ Macro C1	RHOG
FOLR2+ Macro C1	PACS2
FOLR2+ Macro C1	CRIM1
FOLR2+ Macro C1	TMC6
FOLR2+ Macro C1	RP11-1100L3.8
FOLR2+ Macro C1	MCTP1
FOLR2+ Macro C1	NEDD9
FOLR2+ Macro C1	DCAF12
FOLR2+ Macro C1	AHSA2
FOLR2+ Macro C1	LINC00877
FOLR2+ Macro C1	RNPEPL1
FOLR2+ Macro C1	CTD-2619J13.14
FOLR2+ Macro C1	PRPF38B
FOLR2+ Macro C1	ACTG2
FOLR2+ Macro C1	ABHD17A
FOLR2+ Macro C1	UBA7
FOLR2+ Macro C1	ARAP1
FOLR2+ Macro C1	CPVL
FOLR2+ Macro C1	CPED1
FOLR2+ Macro C1	AHDC1
FOLR2+ Macro C1	TET3
FOLR2+ Macro C1	HLA-DQB1
FOLR2+ Macro C1	PTPRB
FOLR2+ Macro C1	MLLT6
FOLR2+ Macro C1	TMEM2
FOLR2+ Macro C1	SH3PXD2B
FOLR2+ Macro C1	HIPK1
FOLR2+ Macro C1	NBPF11
FOLR2+ Macro C1	ROCK1
FOLR2+ Macro C1	ZMYND11
FOLR2+ Macro C1	FAM109A
FOLR2+ Macro C1	ITPK1
FOLR2+ Macro C1	PCAT19
FOLR2+ Macro C1	SPOP
FOLR2+ Macro C1	MGLL
FOLR2+ Macro C1	CHMP3
FOLR2+ Macro C1	RPL23
FOLR2+ Macro C1	IFI16
FOLR2+ Macro C1	MBD6
FOLR2+ Macro C1	AP001059.6
FOLR2+ Macro C1	HDAC7
FOLR2+ Macro C1	CNEP1R1
FOLR2+ Macro C1	CFH
FOLR2+ Macro C1	PAQR8
FOLR2+ Macro C1	B3GALT6
FOLR2+ Macro C1	CLN6
FOLR2+ Macro C1	TRMT1
FOLR2+ Macro C1	ZBTB44
FOLR2+ Macro C1	MIS18BP1
FOLR2+ Macro C1	USP22
FOLR2+ Macro C1	ERBB2IP
FOLR2+ Macro C1	SOCS2
FOLR2+ Macro C1	MAP3K11
FOLR2+ Macro C1	COPA
FOLR2+ Macro C1	IL10
FOLR2+ Macro C1	PLEKHM2
FOLR2+ Macro C1	RPL5
FOLR2+ Macro C1	DRAM2
FOLR2+ Macro C1	XPO6
FOLR2+ Macro C1	C20orf194
FOLR2+ Macro C1	VAV1
FOLR2+ Macro C1	SSBP4
FOLR2+ Macro C1	ARHGEF12
FOLR2+ Macro C1	CDK6
FOLR2+ Macro C1	SKI
FOLR2+ Macro C1	VWA1
FOLR2+ Macro C1	NEK9
FOLR2+ Macro C1	GZF1
FOLR2+ Macro C1	AFM
FOLR2+ Macro C1	PRF1
FOLR2+ Macro C1	CHRNE
FOLR2+ Macro C1	GRB10
FOLR2+ Macro C1	RGS18
FOLR2+ Macro C1	SEL1L3
FOLR2+ Macro C1	NPR1
FOLR2+ Macro C1	RP11-467I17.1
FOLR2+ Macro C1	FAM212A
FOLR2+ Macro C1	STIP1
FOLR2+ Macro C1	PPP4R1
FOLR2+ Macro C1	ZBTB4
FOLR2+ Macro C1	PCMTD2
FOLR2+ Macro C1	SLC43A2
FOLR2+ Macro C1	C6orf62
FOLR2+ Macro C1	FRMD8
FOLR2+ Macro C1	NCKAP1L
FOLR2+ Macro C1	LRRK1
FOLR2+ Macro C1	RPS28
FOLR2+ Macro C1	SYNRG
FOLR2+ Macro C1	SRGN
FOLR2+ Macro C1	STAG2
FOLR2+ Macro C1	LAIR1
FOLR2+ Macro C1	ZNF609
FOLR2+ Macro C1	STRN4
FOLR2+ Macro C1	CKAP5
FOLR2+ Macro C1	EIF2AK4
FOLR2+ Macro C1	ANKRD36C
FOLR2+ Macro C1	SLC2A13
FOLR2+ Macro C1	CABP4
FOLR2+ Macro C1	GIMAP5
FOLR2+ Macro C1	RP11-69E11.4
FOLR2+ Macro C1	LINC00969
FOLR2+ Macro C1	SNX5
FOLR2+ Macro C1	ZZEF1
FOLR2+ Macro C1	SLC1A5
FOLR2+ Macro C1	ZMIZ1
FOLR2+ Macro C1	UVRAG
FOLR2+ Macro C1	RPS6KA5
FOLR2+ Macro C1	CCDC50
FOLR2+ Macro C1	BASP1
FOLR2+ Macro C1	TMEM164
FOLR2+ Macro C1	THRB
FOLR2+ Macro C1	MYADM
FOLR2+ Macro C1	PDE3B
FOLR2+ Macro C1	POM121
FOLR2+ Macro C1	PIK3R3
FOLR2+ Macro C1	INPPL1
FOLR2+ Macro C1	PPARA
FOLR2+ Macro C1	CTD-2020K17.1
FOLR2+ Macro C1	CDKN1B
FOLR2+ Macro C1	INAFM2
FOLR2+ Macro C1	FAM13A
FOLR2+ Macro C1	IRAK2
FOLR2+ Macro C1	TPM2
FOLR2+ Macro C1	TOP1
FOLR2+ Macro C1	ATRX
FOLR2+ Macro C1	TBL1XR1
FOLR2+ Macro C1	C16orf72
FOLR2+ Macro C1	BTBD2
FOLR2+ Macro C1	PKNOX1
FOLR2+ Macro C1	NUP58
FOLR2+ Macro C1	SIN3B
FOLR2+ Macro C1	FAM72D
FOLR2+ Macro C1	PABPN1
FOLR2+ Macro C1	CEPT1
FOLR2+ Macro C1	PRMT9
FOLR2+ Macro C1	SFXN2
FOLR2+ Macro C1	CTSO
FOLR2+ Macro C1	UGCG
FOLR2+ Macro C1	TAGLN
FOLR2+ Macro C1	NLK
FOLR2+ Macro C1	DENND4A
FOLR2+ Macro C1	SORBS2
FOLR2+ Macro C1	CYP8B1
FOLR2+ Macro C1	ACYP2
FOLR2+ Macro C1	ALDH5A1
FOLR2+ Macro C1	SERPINB9
FOLR2+ Macro C1	CAV2
FOLR2+ Macro C1	TP53I11
FOLR2+ Macro C1	C6orf48
FOLR2+ Macro C1	ACRBP
FOLR2+ Macro C1	STAT6
FOLR2+ Macro C1	DLL4
FOLR2+ Macro C1	SMCR8
FOLR2+ Macro C1	MTHFR
FOLR2+ Macro C1	HUWE1
FOLR2+ Macro C1	SLC35E2B
FOLR2+ Macro C1	GNAQ
FOLR2+ Macro C1	ARHGAP12
FOLR2+ Macro C1	NCF1
FOLR2+ Macro C1	ALDH9A1
FOLR2+ Macro C1	SCAP
FOLR2+ Macro C1	INTS10
FOLR2+ Macro C1	RASA1
FOLR2+ Macro C1	PRKCB
FOLR2+ Macro C1	BTN3A3
FOLR2+ Macro C1	SFTA1P
FOLR2+ Macro C1	TRIP12
FOLR2+ Macro C1	RP11-331F9.4
FOLR2+ Macro C1	TSC22D2
FOLR2+ Macro C1	PCBP1
FOLR2+ Macro C1	PAPD5
FOLR2+ Macro C1	FAM134C
FOLR2+ Macro C1	DDX42
FOLR2+ Macro C1	EFCAB14
FOLR2+ Macro C1	GKAP1
FOLR2+ Macro C1	PHACTR1
FOLR2+ Macro C1	WBSCR27
FOLR2+ Macro C1	PAPD4
FOLR2+ Macro C1	RNF44
FOLR2+ Macro C1	RBM38
FOLR2+ Macro C1	LATS2
FOLR2+ Macro C1	GRN
FOLR2+ Macro C1	STARD3
FOLR2+ Macro C1	RP2
FOLR2+ Macro C1	OPN3
FOLR2+ Macro C1	ABHD14B
FOLR2+ Macro C1	ARHGEF7
FOLR2+ Macro C1	MSL1
FOLR2+ Macro C1	ALKBH7
FOLR2+ Macro C1	DDX18
FOLR2+ Macro C1	PTBP3
FOLR2+ Macro C1	ARL14EP
FOLR2+ Macro C1	RP11-582J16.4
FOLR2+ Macro C1	SLC35F6
FOLR2+ Macro C1	MTURN
FOLR2+ Macro C1	CCDC149
FOLR2+ Macro C1	CFLAR
FOLR2+ Macro C1	PIEZO1
FOLR2+ Macro C1	VMO1
FOLR2+ Macro C1	PLCB2
FOLR2+ Macro C1	LINC00623
FOLR2+ Macro C1	FZD4
FOLR2+ Macro C1	SLC25A45
FOLR2+ Macro C1	PIAS1
FOLR2+ Macro C1	GATAD1
FOLR2+ Macro C1	ABTB1
FOLR2+ Macro C1	LINC00865
FOLR2+ Macro C1	GZMH
FOLR2+ Macro C1	ARHGAP29
FOLR2+ Macro C1	TBC1D12
FOLR2+ Macro C1	RP11-346C20.3
FOLR2+ Macro C1	CTDSPL
FOLR2+ Macro C1	ABCC1
FOLR2+ Macro C1	ARHGEF1
FOLR2+ Macro C1	TNFRSF11A
FOLR2+ Macro C1	PPM1M
FOLR2+ Macro C1	CYP2C9
FOLR2+ Macro C1	ARPIN
FOLR2+ Macro C1	MOB1B
FOLR2+ Macro C1	TCF25
FOLR2+ Macro C1	TMEM55B
FOLR2+ Macro C1	AHCYL1
FOLR2+ Macro C1	NAIP
FOLR2+ Macro C1	GSR
FOLR2+ Macro C1	PURA
FOLR2+ Macro C1	ST13
FOLR2+ Macro C1	CSDE1
FOLR2+ Macro C1	ADAMTS1
FOLR2+ Macro C1	RP11-386G11.10
FOLR2+ Macro C1	CIITA
FOLR2+ Macro C1	TMEM170B
FOLR2+ Macro C1	RP11-489O18.1
FOLR2+ Macro C1	STARD7
FOLR2+ Macro C1	C17orf107
FOLR2+ Macro C1	POGLUT1
FOLR2+ Macro C1	TPRG1L
FOLR2+ Macro C1	DCTN4
FOLR2+ Macro C1	GALNT2
FOLR2+ Macro C1	ZSWIM8
FOLR2+ Macro C1	MYZAP
FOLR2+ Macro C1	WIPF2
FOLR2+ Macro C1	REXO1
FOLR2+ Macro C1	AMY2B
FOLR2+ Macro C1	CD200R1
FOLR2+ Macro C1	EHD2
FOLR2+ Macro C1	DNASE2B
FOLR2+ Macro C1	FHL1
FOLR2+ Macro C1	PDS5A
FOLR2+ Macro C1	PJA2
FOLR2+ Macro C1	UBE2R2
FOLR2+ Macro C1	ZDHHC2
FOLR2+ Macro C1	SCAMP5
FOLR2+ Macro C1	ARHGAP1
FOLR2+ Macro C1	HNRNPA1
FOLR2+ Macro C1	ZRANB1
FOLR2+ Macro C1	ZNF280D
FOLR2+ Macro C1	FURIN
FOLR2+ Macro C1	STIM1
FOLR2+ Macro C1	KPNA6
FOLR2+ Macro C1	CCL17
FOLR2+ Macro C1	SF3A1
FOLR2+ Macro C1	IGFBP5
FOLR2+ Macro C1	RNF146
FOLR2+ Macro C1	SIGLEC11
FOLR2+ Macro C1	TMEM94
FOLR2+ Macro C1	RNF125
FOLR2+ Macro C1	MYO9A
FOLR2+ Macro C1	FBRSL1
FOLR2+ Macro C1	RNF187
FOLR2+ Macro C1	SPRY4
FOLR2+ Macro C1	PTK2B
FOLR2+ Macro C1	CNN3
FOLR2+ Macro C1	TMEM259
FOLR2+ Macro C1	CCNL1
FOLR2+ Macro C1	TMEM134
FOLR2+ Macro C1	ALPK3
FOLR2+ Macro C1	SLC46A1
FOLR2+ Macro C1	METTL21A
FOLR2+ Macro C1	HTRA1
FOLR2+ Macro C1	PACS1
FOLR2+ Macro C1	KHDRBS1
FOLR2+ Macro C1	CIPC
FOLR2+ Macro C1	CYSLTR1
FOLR2+ Macro C1	DUSP3
FOLR2+ Macro C1	SRSF5
FOLR2+ Macro C1	KIAA0513
FOLR2+ Macro C1	CCNG1
FOLR2+ Macro C1	ATE1
FOLR2+ Macro C1	GTF2I
FOLR2+ Macro C1	CMB9-22P13.1
FOLR2+ Macro C1	PRKAR2B
FOLR2+ Macro C1	SH3D19
FOLR2+ Macro C1	MFHAS1
FOLR2+ Macro C1	ZC3HAV1
FOLR2+ Macro C1	PBX3
FOLR2+ Macro C1	ZBTB1
FOLR2+ Macro C1	IFFO1
FOLR2+ Macro C1	IGHG2
FOLR2+ Macro C1	TBC1D2B
FOLR2+ Macro C1	ITPKC
FOLR2+ Macro C1	IL12RB1
FOLR2+ Macro C1	IGF2
FOLR2+ Macro C1	LINC01315
FOLR2+ Macro C1	DUS1L
FOLR2+ Macro C1	PPP1R12B
FOLR2+ Macro C1	QSER1
FOLR2+ Macro C1	RCOR1
FOLR2+ Macro C1	L3MBTL4
FOLR2+ Macro C1	IFT74
FOLR2+ Macro C1	CELF1
FOLR2+ Macro C1	SAP25
FOLR2+ Macro C1	LARP4
FOLR2+ Macro C1	KCNAB1
FOLR2+ Macro C1	RPS17
FOLR2+ Macro C1	DENND4B
FOLR2+ Macro C1	RPL24
FOLR2+ Macro C1	APPL2
FOLR2+ Macro C1	GNB1
FOLR2+ Macro C1	CRTC2
FOLR2+ Macro C1	VMP1
FOLR2+ Macro C1	ADRA2B
FOLR2+ Macro C1	SHE
FOLR2+ Macro C1	KMT2E
FOLR2+ Macro C1	CTDSP2
FOLR2+ Macro C1	RFX7
FOLR2+ Macro C1	RANGAP1
FOLR2+ Macro C1	GIT2
FOLR2+ Macro C1	EVA1C
FOLR2+ Macro C1	DCN
FOLR2+ Macro C1	CCNY
FOLR2+ Macro C1	FAM105A
FOLR2+ Macro C1	MAPK9
FOLR2+ Macro C1	CHADL
FOLR2+ Macro C1	ENG
FOLR2+ Macro C1	USP51
FOLR2+ Macro C1	C9orf91
FOLR2+ Macro C1	SPIDR
FOLR2+ Macro C1	ABCG2
FOLR2+ Macro C1	ARIH1
FOLR2+ Macro C1	RHOC
FOLR2+ Macro C1	PBX2
FOLR2+ Macro C1	PARP10
FOLR2+ Macro C1	RP3-522D1.1
FOLR2+ Macro C1	PTGES3
FOLR2+ Macro C1	PBRM1
FOLR2+ Macro C1	CNTLN
FOLR2+ Macro C1	CTSF
FOLR2+ Macro C1	RP11-760H22.2
FOLR2+ Macro C1	MSN
FOLR2+ Macro C1	RPL4
FOLR2+ Macro C1	PRR5
FOLR2+ Macro C1	ATP8B4
FOLR2+ Macro C1	PRPF8
FOLR2+ Macro C1	SIK2
FOLR2+ Macro C1	TNNI2
FOLR2+ Macro C1	EPB41L1
FOLR2+ Macro C1	LYN
FOLR2+ Macro C1	GDE1
FOLR2+ Macro C1	GATSL3
FOLR2+ Macro C1	HP1BP3
FOLR2+ Macro C1	NFE2L3
FOLR2+ Macro C1	ARID3A
FOLR2+ Macro C1	SNHG8
FOLR2+ Macro C1	TMEM219
FOLR2+ Macro C1	TOP2B
FOLR2+ Macro C1	GLCCI1
FOLR2+ Macro C1	CYP2U1
FOLR2+ Macro C1	TEK
FOLR2+ Macro C1	RAPGEF6
FOLR2+ Macro C1	PHKB
FOLR2+ Macro C1	ZMYND15
FOLR2+ Macro C1	ZDHHC7
FOLR2+ Macro C1	SH3GL1
FOLR2+ Macro C1	ARHGAP24
FOLR2+ Macro C1	PDE8A
FOLR2+ Macro C1	RFX1
FOLR2+ Macro C1	NFATC3
FOLR2+ Macro C1	DOCK6
FOLR2+ Macro C1	TXLNB
FOLR2+ Macro C1	F2R
FOLR2+ Macro C1	SNCG
FOLR2+ Macro C1	KLHL15
FOLR2+ Macro C1	PALMD
FOLR2+ Macro C1	C11orf84
FOLR2+ Macro C1	ATP13A2
FOLR2+ Macro C1	GPATCH2L
FOLR2+ Macro C1	MAML1
FOLR2+ Macro C1	ITGAD
FOLR2+ Macro C1	ADORA3
FOLR2+ Macro C1	AC090498.1
FOLR2+ Macro C1	SCGB3A1
FOLR2+ Macro C1	TBC1D5
FOLR2+ Macro C1	FRYL
FOLR2+ Macro C1	NAA60
FOLR2+ Macro C1	LRMP
FOLR2+ Macro C1	TRIOBP
FOLR2+ Macro C1	RUFY1
FOLR2+ Macro C1	FEM1B
FOLR2+ Macro C1	APOA5
FOLR2+ Macro C1	FUOM
FOLR2+ Macro C1	LTBP2
FOLR2+ Macro C1	TNFSF10
FOLR2+ Macro C1	UPF1
FOLR2+ Macro C1	TM9SF3
FOLR2+ Macro C1	RPL29
FOLR2+ Macro C1	SNX30
FOLR2+ Macro C1	C7
FOLR2+ Macro C1	NAA40
FOLR2+ Macro C1	CD248
FOLR2+ Macro C1	RP13-516M14.1
FOLR2+ Macro C1	RPLP0
FOLR2+ Macro C1	ADIPOR2
FOLR2+ Macro C1	ATN1
FOLR2+ Macro C1	GAREM1
FOLR2+ Macro C1	STAT5A
FOLR2+ Macro C1	MAGT1
FOLR2+ Macro C1	HERC3
FOLR2+ Macro C1	PHTF2
FOLR2+ Macro C1	DDAH2
FOLR2+ Macro C1	FAM195B
FOLR2+ Macro C1	TUSC1
FOLR2+ Macro C1	TBC1D15
FOLR2+ Macro C1	KCNMB4
FOLR2+ Macro C1	NOTCH3
FOLR2+ Macro C1	SENP6
FOLR2+ Macro C1	C2CD4B
FOLR2+ Macro C1	PHLDB3
FOLR2+ Macro C1	TGFB1I1
FOLR2+ Macro C1	BAZ1A
FOLR2+ Macro C1	TSHZ3
FOLR2+ Macro C1	SNRPN
FOLR2+ Macro C1	TNFAIP2
FOLR2+ Macro C1	TEP1
FOLR2+ Macro C1	KIF17
FOLR2+ Macro C1	PLEKHO1
FOLR2+ Macro C1	FILIP1
FOLR2+ Macro C1	SNX27
FOLR2+ Macro C1	NID2
FOLR2+ Macro C1	CTBP1
FOLR2+ Macro C1	UBE2D3
FOLR2+ Macro C1	HNRNPU
FOLR2+ Macro C1	ANKRD11
FOLR2+ Macro C1	AKAP11
FOLR2+ Macro C1	ANKRD12
FOLR2+ Macro C1	FAM78A
FOLR2+ Macro C1	PXDN
FOLR2+ Macro C1	SLC4A7
FOLR2+ Macro C1	R3HDM2
FOLR2+ Macro C1	ZMAT3
FOLR2+ Macro C1	STAG1
FOLR2+ Macro C1	TIMD4
FOLR2+ Macro C1	ZDHHC1
FOLR2+ Macro C1	UBXN6
FOLR2+ Macro C1	KIAA0141
FOLR2+ Macro C1	ULK2
FOLR2+ Macro C1	RRP12
FOLR2+ Macro C1	SAP30L
FOLR2+ Macro C1	RPL36
FOLR2+ Macro C1	ALOX15B
FOLR2+ Macro C1	FLYWCH1
FOLR2+ Macro C1	RPS6KA4
FOLR2+ Macro C1	ZNF746
FOLR2+ Macro C1	ZC3H4
FOLR2+ Macro C1	APOF
FOLR2+ Macro C1	U73166.2
FOLR2+ Macro C1	BNC2
FOLR2+ Macro C1	LIFR
FOLR2+ Macro C1	TECPR1
FOLR2+ Macro C1	IDI1
FOLR2+ Macro C1	JMY
FOLR2+ Macro C1	MARK2
FOLR2+ Macro C1	SPRY1
FOLR2+ Macro C1	TOR4A
FOLR2+ Macro C1	ZMYM2
FOLR2+ Macro C1	KANSL1
FOLR2+ Macro C1	RP13-638C3.4
FOLR2+ Macro C1	LMO4
FOLR2+ Macro C1	RUBCN
FOLR2+ Macro C1	APOL6
FOLR2+ Macro C1	SOX7
FOLR2+ Macro C1	TRAPPC8
FOLR2+ Macro C1	CDC42SE1
FOLR2+ Macro C1	LOXL3
FOLR2+ Macro C1	TBC1D1
FOLR2+ Macro C1	LRCH4
FOLR2+ Macro C1	GALNT1
FOLR2+ Macro C1	TMEM39A
FOLR2+ Macro C1	FAM168A
FOLR2+ Macro C1	FGFBP2
FOLR2+ Macro C1	THUMPD3-AS1
FOLR2+ Macro C1	NR1D2
FOLR2+ Macro C1	NCK2
FOLR2+ Macro C1	DNAJC13
FOLR2+ Macro C1	SCARF1
FOLR2+ Macro C1	MLKL
FOLR2+ Macro C1	HOOK3
FOLR2+ Macro C1	CCDC97
FOLR2+ Macro C1	SENCR
FOLR2+ Macro C1	CFD
FOLR2+ Macro C1	HELZ2
FOLR2+ Macro C1	SPIN1
FOLR2+ Macro C1	DENND1A
FOLR2+ Macro C1	HECW2
FOLR2+ Macro C1	WWC3
FOLR2+ Macro C1	ZNF846
FOLR2+ Macro C1	BAZ2A
FOLR2+ Macro C1	TNK2
FOLR2+ Macro C1	H6PD
FOLR2+ Macro C1	PHF2
FOLR2+ Macro C1	UBAP2L
FOLR2+ Macro C1	AKAP7
FOLR2+ Macro C1	BCL6B
FOLR2+ Macro C1	CYGB
SPP1+ Macro C2	CD52
SPP1+ Macro C2	IFI6
SPP1+ Macro C2	S100A10
SPP1+ Macro C2	S100A11
SPP1+ Macro C2	S100A9
SPP1+ Macro C2	S100A8
SPP1+ Macro C2	S100A6
SPP1+ Macro C2	S100A4
SPP1+ Macro C2	FCER1G
SPP1+ Macro C2	G0S2
SPP1+ Macro C2	CAPG
SPP1+ Macro C2	IGKC
SPP1+ Macro C2	CCL20
SPP1+ Macro C2	CXCL8
SPP1+ Macro C2	CXCL3
SPP1+ Macro C2	CXCL2
SPP1+ Macro C2	EREG
SPP1+ Macro C2	SPP1
SPP1+ Macro C2	VCAN
SPP1+ Macro C2	HLA-DRB5
SPP1+ Macro C2	LDHA
SPP1+ Macro C2	VIM
SPP1+ Macro C2	GAPDH
SPP1+ Macro C2	TPI1
SPP1+ Macro C2	LYZ
SPP1+ Macro C2	RP11-1143G9.4
SPP1+ Macro C2	ALOX5AP
SPP1+ Macro C2	IGHG1
SPP1+ Macro C2	IGHG3
SPP1+ Macro C2	C15orf48
SPP1+ Macro C2	BCL2A1
SPP1+ Macro C2	NUPR1
SPP1+ Macro C2	ALDOA
SPP1+ Macro C2	MT1G
SPP1+ Macro C2	MT1X
SPP1+ Macro C2	CCL2
SPP1+ Macro C2	MMP9
SPP1+ Macro C2	MIF
SPP1+ Macro C2	LGALS1
SPP1+ Macro C2	CSTB
SPP1+ Macro C2	MMP12
SPP1+ Macro C2	IGLC2
SPP1+ Macro C2	NFKBIA
SPP1+ Macro C2	SERPINA1
SPP1+ Macro C2	MT1H
SPP1+ Macro C2	ENO1
SPP1+ Macro C2	FCN1
SPP1+ Macro C2	SLC2A3
SPP1+ Macro C2	FN1
SPP1+ Macro C2	ANXA2
SPP1+ Macro C2	IGHG4
SPP1+ Macro C2	EMP3
SPP1+ Macro C2	RETN
SPP1+ Macro C2	CD14
SPP1+ Macro C2	TIMP1
SPP1+ Macro C2	LINC01272
SPP1+ Macro C2	PKM
SPP1+ Macro C2	PLIN2
SPP1+ Macro C2	HLA-DQA2
SPP1+ Macro C2	LSP1
SPP1+ Macro C2	CD44
SPP1+ Macro C2	IL1RN
SPP1+ Macro C2	CXCL10
SPP1+ Macro C2	ACTB
SPP1+ Macro C2	FBP1
SPP1+ Macro C2	IL4I1
SPP1+ Macro C2	FCGR2B
SPP1+ Macro C2	INHBA
SPP1+ Macro C2	ISG15
SPP1+ Macro C2	MYL6
SPP1+ Macro C2	SLC16A3
SPP1+ Macro C2	AQP9
SPP1+ Macro C2	CRIP1
SPP1+ Macro C2	CSTA
SPP1+ Macro C2	GSTO1
SPP1+ Macro C2	TYMP
SPP1+ Macro C2	CTSL
SPP1+ Macro C2	TREM1
SPP1+ Macro C2	CD9
SPP1+ Macro C2	SEC61G
SPP1+ Macro C2	PSME2
SPP1+ Macro C2	ERO1A
SPP1+ Macro C2	IL1B
SPP1+ Macro C2	HK2
SPP1+ Macro C2	VCX3A
SPP1+ Macro C2	PLAUR
SPP1+ Macro C2	GPNMB
SPP1+ Macro C2	FABP5
SPP1+ Macro C2	PGK1
SPP1+ Macro C2	LGALS3
SPP1+ Macro C2	MNDA
SPP1+ Macro C2	ATP6V1F
SPP1+ Macro C2	DYNLL1
SPP1+ Macro C2	TNFAIP6
SPP1+ Macro C2	PGAM1
SPP1+ Macro C2	PSMB3
SPP1+ Macro C2	PRDX1
SPP1+ Macro C2	CYBA
SPP1+ Macro C2	TNF
SPP1+ Macro C2	BNIP3
SPP1+ Macro C2	CKB
SPP1+ Macro C2	C4orf3
SPP1+ Macro C2	CALM1
SPP1+ Macro C2	GSTA1
SPP1+ Macro C2	IGLV2-14
SPP1+ Macro C2	ANXA1
SPP1+ Macro C2	TMEM176B
SPP1+ Macro C2	MDK
SPP1+ Macro C2	OLR1
SPP1+ Macro C2	KNG1
SPP1+ Macro C2	TXN
SPP1+ Macro C2	PSMA4
SPP1+ Macro C2	CLIC1
SPP1+ Macro C2	MCEMP1
SPP1+ Macro C2	SERPINB2
SPP1+ Macro C2	PPBP
SPP1+ Macro C2	PFN1
SPP1+ Macro C2	CD63
SPP1+ Macro C2	DEFB1
SPP1+ Macro C2	IL6
SPP1+ Macro C2	ADAM8
SPP1+ Macro C2	SH3BGRL3
SPP1+ Macro C2	FGA
SPP1+ Macro C2	RANBP1
SPP1+ Macro C2	MT2A
SPP1+ Macro C2	H3F3B
SPP1+ Macro C2	HRG
SPP1+ Macro C2	RALA
SPP1+ Macro C2	CTSH
SPP1+ Macro C2	SLC11A1
SPP1+ Macro C2	NTS
SPP1+ Macro C2	NQO1
SPP1+ Macro C2	CLEC5A
SPP1+ Macro C2	PLP2
SPP1+ Macro C2	SPINK1
SPP1+ Macro C2	MYL12A
SPP1+ Macro C2	PPA1
SPP1+ Macro C2	ALDOB
SPP1+ Macro C2	MT1E
SPP1+ Macro C2	MT1F
SPP1+ Macro C2	IGHV4-39
SPP1+ Macro C2	FCGR1A
SPP1+ Macro C2	IFI30
SPP1+ Macro C2	S100A12
SPP1+ Macro C2	EIF5A
SPP1+ Macro C2	STXBP2
SPP1+ Macro C2	CNIH4
SPP1+ Macro C2	GC
SPP1+ Macro C2	POMP
SPP1+ Macro C2	UBL5
SPP1+ Macro C2	SLC2A1
SPP1+ Macro C2	B2M
SPP1+ Macro C2	LAMTOR5
SPP1+ Macro C2	UBB
SPP1+ Macro C2	ATP6V0E1
SPP1+ Macro C2	KRT18
SPP1+ Macro C2	CLEC2B
SPP1+ Macro C2	CXCL5
SPP1+ Macro C2	SLAMF9
SPP1+ Macro C2	GPX2
SPP1+ Macro C2	TSPO
SPP1+ Macro C2	LRPAP1
SPP1+ Macro C2	ATP5J2
SPP1+ Macro C2	PDIA3
SPP1+ Macro C2	SLC18B1
SPP1+ Macro C2	COX6A1
SPP1+ Macro C2	NME1
SPP1+ Macro C2	GPR84
SPP1+ Macro C2	SHFM1
SPP1+ Macro C2	CYSTM1
SPP1+ Macro C2	TNFAIP8
SPP1+ Macro C2	BTG1
SPP1+ Macro C2	HEXB
SPP1+ Macro C2	UBE2C
SPP1+ Macro C2	AHSG
SPP1+ Macro C2	COTL1
SPP1+ Macro C2	RBM8A
SPP1+ Macro C2	KRT8
SPP1+ Macro C2	COX7A2
SPP1+ Macro C2	SNAPC1
SPP1+ Macro C2	SERF2
SPP1+ Macro C2	CCL7
SPP1+ Macro C2	TMEM176A
SPP1+ Macro C2	SDC2
SPP1+ Macro C2	YWHAH
SPP1+ Macro C2	PIM1
SPP1+ Macro C2	SPCS2
SPP1+ Macro C2	COX6C
SPP1+ Macro C2	NOP10
SPP1+ Macro C2	F12
SPP1+ Macro C2	ATF5
SPP1+ Macro C2	COX7B
SPP1+ Macro C2	CFL1
SPP1+ Macro C2	ANGPTL4
SPP1+ Macro C2	GCHFR
SPP1+ Macro C2	IGKV1-39
SPP1+ Macro C2	PCOLCE2
SPP1+ Macro C2	LUCAT1
SPP1+ Macro C2	RGS1
SPP1+ Macro C2	AREG
SPP1+ Macro C2	TMEM167A
SPP1+ Macro C2	PSMA7
SPP1+ Macro C2	ADAMDEC1
SPP1+ Macro C2	EGLN3
SPP1+ Macro C2	TCEB1
SPP1+ Macro C2	RBX1
SPP1+ Macro C2	UQCRQ
SPP1+ Macro C2	BZW1
SPP1+ Macro C2	RP11-670E13.6
SPP1+ Macro C2	RGCC
SPP1+ Macro C2	TSC22D1
SPP1+ Macro C2	RNF181
SPP1+ Macro C2	DAD1
SPP1+ Macro C2	ORM1
SPP1+ Macro C2	SKP1
SPP1+ Macro C2	PTGDS
SPP1+ Macro C2	NDRG1
SPP1+ Macro C2	ERRFI1
SPP1+ Macro C2	FGB
SPP1+ Macro C2	CRP
SPP1+ Macro C2	MMP7
SPP1+ Macro C2	CD24
SPP1+ Macro C2	EIF6
SPP1+ Macro C2	RPS27L
SPP1+ Macro C2	TIMM8B
SPP1+ Macro C2	ERH
SPP1+ Macro C2	H2AFZ
SPP1+ Macro C2	PHPT1
SPP1+ Macro C2	CCL13
SPP1+ Macro C2	GLB1
SPP1+ Macro C2	NRG1
SPP1+ Macro C2	CIB1
SPP1+ Macro C2	USMG5
SPP1+ Macro C2	IL7R
SPP1+ Macro C2	UPP1
SPP1+ Macro C2	NDUFB9
SPP1+ Macro C2	MT1M
SPP1+ Macro C2	CD36
SPP1+ Macro C2	NDUFB2
SPP1+ Macro C2	CYCS
SPP1+ Macro C2	SDC4
SPP1+ Macro C2	CARD16
SPP1+ Macro C2	CLEC12A
SPP1+ Macro C2	PSMB1
SPP1+ Macro C2	LY6E
SPP1+ Macro C2	CYP27A1
SPP1+ Macro C2	PTMA
SPP1+ Macro C2	PFDN2
SPP1+ Macro C2	C20orf24
SPP1+ Macro C2	FAM162A
SPP1+ Macro C2	TF
SPP1+ Macro C2	AC004556.1
SPP1+ Macro C2	CHCHD2
SPP1+ Macro C2	MYL12B
SPP1+ Macro C2	SNRPE
SPP1+ Macro C2	VCX2
SPP1+ Macro C2	IL23A
SPP1+ Macro C2	ACP5
SPP1+ Macro C2	PPIB
SPP1+ Macro C2	NEDD8
SPP1+ Macro C2	SLC2A5
SPP1+ Macro C2	IFI27
SPP1+ Macro C2	BSG
SPP1+ Macro C2	RAN
SPP1+ Macro C2	SLC25A37
SPP1+ Macro C2	NDUFB3
SPP1+ Macro C2	KRT10
SPP1+ Macro C2	PRDX2
SPP1+ Macro C2	LGALS2
SPP1+ Macro C2	SRP14
SPP1+ Macro C2	IGSF6
SPP1+ Macro C2	EPCAM
SPP1+ Macro C2	SPCS1
SPP1+ Macro C2	PHLDA2
SPP1+ Macro C2	MTRNR2L1
SPP1+ Macro C2	MYDGF
SPP1+ Macro C2	DDT
SPP1+ Macro C2	ATP6V0B
SPP1+ Macro C2	MGST3
SPP1+ Macro C2	PSME1
SPP1+ Macro C2	CD48
SPP1+ Macro C2	WFDC2
SPP1+ Macro C2	CXCL1
SPP1+ Macro C2	CFB
SPP1+ Macro C2	IFITM3
SPP1+ Macro C2	CORO1A
SPP1+ Macro C2	ITIH1
SPP1+ Macro C2	DMKN
SPP1+ Macro C2	FGG
SPP1+ Macro C2	SMCO4
SPP1+ Macro C2	UQCR10
SPP1+ Macro C2	UGP2
SPP1+ Macro C2	GK
SPP1+ Macro C2	CD300E
SPP1+ Macro C2	ATP5G1
SPP1+ Macro C2	APOBEC3A
SPP1+ Macro C2	CH17-373J23.1
SPP1+ Macro C2	PET100
SPP1+ Macro C2	PSMB6
SPP1+ Macro C2	MTRNR2L8
SPP1+ Macro C2	RBP4
SPP1+ Macro C2	OSTC
SPP1+ Macro C2	CACYBP
SPP1+ Macro C2	PDIA6
SPP1+ Macro C2	SF3B6
SPP1+ Macro C2	SAMSN1
SPP1+ Macro C2	HMGA1
SPP1+ Macro C2	FAM96B
SPP1+ Macro C2	SQSTM1
SPP1+ Macro C2	HILPDA
SPP1+ Macro C2	TXNDC17
SPP1+ Macro C2	DHRS7
SPP1+ Macro C2	CLDN4
SPP1+ Macro C2	TMEM14A
SPP1+ Macro C2	ANXA5
SPP1+ Macro C2	SDS
SPP1+ Macro C2	TMEM50A
SPP1+ Macro C2	NDUFA4
SPP1+ Macro C2	SLC39A8
SPP1+ Macro C2	RNASET2
SPP1+ Macro C2	DYNLT1
SPP1+ Macro C2	ENY2
SPP1+ Macro C2	CA2
SPP1+ Macro C2	LINC00936
SPP1+ Macro C2	TMA7
SPP1+ Macro C2	PAGE5
SPP1+ Macro C2	SAP18
SPP1+ Macro C2	ANXA4
SPP1+ Macro C2	CKLF
SPP1+ Macro C2	LSM7
SPP1+ Macro C2	TMSB10
SPP1+ Macro C2	PMP22
SPP1+ Macro C2	ALAS1
SPP1+ Macro C2	ATP5G3
SPP1+ Macro C2	ARPC3
SPP1+ Macro C2	SUMO1
SPP1+ Macro C2	VDAC1
SPP1+ Macro C2	C1S
SPP1+ Macro C2	CHCHD6
SPP1+ Macro C2	SNRPB
SPP1+ Macro C2	LINC00152
SPP1+ Macro C2	TMEM59
SPP1+ Macro C2	ARG1
SPP1+ Macro C2	SSR4
SPP1+ Macro C2	HIF1A-AS2
SPP1+ Macro C2	COPE
SPP1+ Macro C2	VCX
SPP1+ Macro C2	ST14
SPP1+ Macro C2	CHMP5
SPP1+ Macro C2	ASGR1
SPP1+ Macro C2	APOC1
SPP1+ Macro C2	CYP17A1
SPP1+ Macro C2	C14orf2
SPP1+ Macro C2	IGLV1-40
SPP1+ Macro C2	PSMD8
SPP1+ Macro C2	ENO2
SPP1+ Macro C2	TWISTNB
SPP1+ Macro C2	PSMB5
SPP1+ Macro C2	LAPTM4B
SPP1+ Macro C2	LSM5
SPP1+ Macro C2	AP2S1
SPP1+ Macro C2	CD109
[truncated: 1,282 more rows]
