# Supplementary material for: SPP1+ tumor-associated macrophages define a high-risk subgroup and inform personalized therapy in hepatocellular carcinoma
Source: Front Oncol. 2025 Jul 1;15:1606195. doi: 10.3389/fonc.2025.1606195 (PMC12259448; doi:10.3389/fonc.2025.1606195)
Supplement: Supplementary file 4 [file Table4.xlsx]

## Sheet: Sheet1
Table S4. Univariate analysises of trajectory genes.
gene	HR	z	p value	lower	upper
C1QA	1.04122	0.603663	0.546068	0.913247	1.18712
C1QB	1.07288	1.06311	0.287734	0.942381	1.22145
CD52	0.955132	-0.656908	0.51124	0.832874	1.09534
IFI6	1.03523	0.618	0.536576	0.927581	1.15536
VCAM1	1.09122	1.39032	0.164432	0.964865	1.23412
S100A10	1.30363	3.43942	0.000582953	1.12082	1.51627
S100A11	1.21292	3.47228	0.000516061	1.08771	1.35255
S100A9	1.23469	4.89694	9.7339e-07	1.13478	1.3434
S100A8	1.21274	3.04018	0.00236436	1.07094	1.37332
S100A6	1.13006	2.56135	0.0104265	1.02912	1.24089
S100A4	1.05716	0.864844	0.387124	0.932038	1.19907
CD5L	0.868792	-2.13602	0.0326778	0.763601	0.988474
FCER1G	1.24228	2.95271	0.00315001	1.07567	1.4347
G0S2	0.983415	-0.359142	0.719489	0.897635	1.07739
ATF3	0.945073	-0.620738	0.534772	0.790675	1.12962
RHOB	0.876473	-1.6037	0.108781	0.746031	1.02972
CAPG	1.23329	3.43249	0.000598061	1.09413	1.39016
GYPC	1.07593	0.741473	0.458407	0.886682	1.30557
NR4A2	0.987257	-0.126293	0.8995	0.809083	1.20467
SLC40A1	0.985504	-0.145458	0.884349	0.809488	1.19979
CCL20	1.11958	2.72327	0.006464	1.03217	1.2144
IGFBP7	0.881995	-1.55115	0.120866	0.752591	1.03365
ALB	0.920636	-2.12999	0.0331728	0.853183	0.993421
CXCL8	1.17984	3.45965	0.000540876	1.07432	1.29573
CXCL3	1.23065	1.24765	0.21216	0.888257	1.70504
CXCL2	0.94433	-1.08231	0.279116	0.851286	1.04754
EREG	1.15344	1.00473	0.315027	0.873089	1.52381
SPP1	1.13883	4.70911	2.48799e-06	1.07885	1.20215
SEPP1	0.949317	-0.746232	0.455527	0.8281	1.08828
VCAN	1.1617	2.13038	0.0331401	1.01206	1.33346
FKBP5	1.01842	0.226041	0.821169	0.869318	1.19311
FGL2	0.987401	-0.126609	0.89925	0.811433	1.20153
PDK4	0.863955	-2.56897	0.0102001	0.772747	0.965927
ZFAND5	0.860401	-1.76513	0.0775415	0.728105	1.01673
LDHA	1.88164	4.94873	7.46974e-07	1.46489	2.41694
MS4A7	0.969815	-0.271289	0.786169	0.777177	1.2102
VIM	1.06747	0.706336	0.479979	0.890582	1.27949
CXCL12	0.937753	-0.9598	0.337156	0.822416	1.06927
LIPA	1.12568	0.91052	0.362549	0.872445	1.45243
GAPDH	1.50334	3.78194	0.000155611	1.21702	1.85701
TPI1	1.57124	3.55138	0.000383221	1.22444	2.01625
A2M	0.966745	-0.642105	0.520805	0.871925	1.07188
CPM	1.29775	2.58328	0.00978657	1.06491	1.58151
LYZ	1.00122	0.0329333	0.973728	0.930925	1.07683
ALOX5AP	1.13869	1.46685	0.142417	0.957279	1.35447
RNASE1	1.13806	1.71823	0.085755	0.98197	1.31896
LGMN	1.33171	2.11608	0.0343382	1.02136	1.73637
C15orf48	1.16888	2.84621	0.00442434	1.04979	1.30147
BCL2A1	1.05922	0.593025	0.553164	0.875801	1.28105
NUPR1	1.14752	1.90048	0.0573707	0.995702	1.32248
ALDOA	1.35328	4.21208	2.53035e-05	1.17557	1.55784
MT1G	0.986983	-0.434928	0.663615	0.930392	1.04702
MT1X	0.946657	-1.3539	0.175767	0.874436	1.02484
HP	0.946072	-1.55985	0.118796	0.882414	1.01432
CCL2	0.947876	-0.770865	0.440787	0.827257	1.08608
TTR	0.922831	-2.19411	0.0282275	0.858947	0.991466
MMP9	1.15537	2.75105	0.00594037	1.0424	1.28057
KLF2	0.737072	-2.75875	0.00580225	0.593447	0.915457
JUND	0.867542	-1.2868	0.198162	0.698714	1.07716
FOSB	0.88089	-1.65563	0.0977973	0.758087	1.02359
LILRB5	0.873933	-0.668104	0.504067	0.588568	1.29765
MIF	0.977746	-0.261696	0.793556	0.826083	1.15725
LGALS1	1.18191	2.4194	0.0155461	1.03225	1.35327
CSTB	1.46206	3.28895	0.00100563	1.16589	1.83347
MMP12	1.20573	2.71773	0.0065731	1.05355	1.37989
NFKBIA	0.966503	-0.296645	0.766738	0.77168	1.21051
SERPINA1	1.01147	0.167301	0.867134	0.884964	1.15606
HSPA1A	1.09888	1.13964	0.254437	0.934382	1.29233
MARCO	1.06291	0.806803	0.41978	0.916496	1.23271
MT1H	0.942545	-1.22519	0.220505	0.857417	1.03612
NR4A1	0.920364	-0.886662	0.375261	0.766112	1.10567
APOH	0.936909	-1.80319	0.0713583	0.872838	1.00568
ENO1	1.63817	5.46667	4.58578e-08	1.37248	1.9553
FCN1	1.07029	0.39967	0.6894	0.767067	1.49337
SLC2A3	1.09838	0.934204	0.350199	0.902097	1.33737
FN1	1.16485	1.56337	0.117965	0.96203	1.41044
KLF4	1.14579	1.58264	0.113503	0.968074	1.35613
ZFP36	1.03422	0.408035	0.683248	0.879886	1.21562
TPT1	0.703658	-2.37223	0.0176813	0.52632	0.940748
ANXA2	1.32738	3.39176	0.00069444	1.12699	1.56339
NFKB1	1.11611	0.755958	0.449674	0.839489	1.48389
EMP3	1.1285	1.57852	0.114446	0.97121	1.31126
CEBPD	0.917443	-1.01055	0.312234	0.776249	1.08432
NR4A3	0.743394	-1.57075	0.116242	0.513485	1.07624
DAB2	1.42293	4.43091	9.38342e-06	1.21738	1.6632
RETN	0.684828	-1.29554	0.195133	0.386226	1.21429
IGF1	0.761448	-1.95663	0.0503915	0.579533	1.00047
ARL4C	1.09848	1.18415	0.236354	0.940318	1.28324
CD14	0.86384	-2.07989	0.0375355	0.752544	0.991596
CD83	1.33253	2.24511	0.0247613	1.03713	1.71206
TIMP1	1.0518	1.09184	0.274905	0.960641	1.15161
FOLR2	1.01529	0.190204	0.849149	0.868344	1.1871
GPR34	1.43548	2.86664	0.0041486	1.12113	1.83798
SERPINC1	0.920587	-2.51299	0.0119712	0.863053	0.981955
PKM	1.21412	3.73206	0.000189919	1.0965	1.34435
PLIN2	1.07395	0.953879	0.340145	0.927513	1.24351
ELL2	0.898136	-1.02565	0.305059	0.731444	1.10282
LSP1	1.03255	0.359792	0.719003	0.867221	1.2294
CD44	1.14742	1.91874	0.0550174	0.99705	1.32047
HMOX1	1.23613	3.05172	0.00227532	1.07879	1.41642
IL1RN	0.876348	-1.92568	0.0541445	0.766182	1.00235
SLCO2B1	0.874601	-1.83558	0.0664198	0.758013	1.00912
CXCL10	0.97453	-0.490482	0.623793	0.879063	1.08036
EGR1	1.00415	0.0710637	0.943347	0.895693	1.12575
ACTB	1.44895	2.49447	0.0126144	1.0827	1.93908
SMAP2	1.38471	1.74004	0.0818526	0.959695	1.99794
HERPUD1	0.964016	-0.282874	0.777274	0.74784	1.24268
FBP1	0.891815	-2.35564	0.0184909	0.810778	0.980952
APOC3	0.918843	-2.49155	0.0127187	0.859657	0.982104
WDR45B	1.41799	2.53449	0.0112611	1.08239	1.85766
IER5	1.353	2.43255	0.0149931	1.06049	1.72619
IL4I1	1.28751	3.14064	0.00168581	1.09966	1.50746
APOA1	0.920843	-2.6419	0.00824434	0.866195	0.978939
FCGR2B	1.23592	1.91705	0.0552311	0.99527	1.53475
MAN1A1	1.21969	2.14281	0.0321287	1.01709	1.46265
CD209	1.40624	2.62632	0.00863132	1.09035	1.81364
RBP7	0.885853	-1.46212	0.143708	0.753008	1.04213
INHBA	1.06608	0.608312	0.54298	0.86747	1.31016
ISG15	1.08645	1.24347	0.213695	0.953349	1.23813
ATP1B3	1.45226	4.46758	7.91112e-06	1.23297	1.71054
CEBPB	0.936959	-0.570162	0.568568	0.749046	1.17201
C5AR1	1.21837	1.74859	0.0803625	0.976407	1.52028
MAF	1.20396	1.25417	0.209779	0.900815	1.60912
DNAJB1	1.04521	0.346225	0.729173	0.813754	1.3425
MYL6	1.09756	0.639573	0.522451	0.825152	1.4599
SLC16A3	1.40117	4.85701	1.19173e-06	1.22286	1.60547
MERTK	1.13557	1.4146	0.157185	0.952169	1.35429
KCTD12	1.04144	0.400191	0.689016	0.853621	1.27059
AQP9	0.908021	-2.76995	0.00560655	0.848096	0.97218
CRIP1	1.08202	0.2901	0.771739	0.635254	1.84297
PNRC1	1.01752	0.150857	0.880088	0.81197	1.27511
CSTA	0.997033	-0.0527335	0.957944	0.89278	1.11346
GSTO1	0.865131	-1.38008	0.167562	0.70425	1.06276
CSF1R	1.14929	1.45214	0.146461	0.952505	1.38674
LYVE1	1.13132	1.12857	0.259081	0.913112	1.40168
BAG3	1.27092	2.03546	0.041805	1.00893	1.60093
TYMP	1.111	1.3347	0.181973	0.951884	1.29672
CTSL	1.45779	2.76268	0.00573281	1.11574	1.90471
CD163	1.08788	0.917509	0.358876	0.90874	1.30232
KDM6B	0.957106	-0.299537	0.76453	0.718417	1.2751
TREM1	1.56708	4.19129	2.77375e-05	1.27017	1.93339
CCL4	1.01477	0.143021	0.886274	0.830043	1.24061
ARL5B	1.47853	2.99338	0.00275903	1.14454	1.90998
MAFB	0.942412	-0.641374	0.52128	0.786184	1.12969
FILIP1L	0.864869	-1.24469	0.213247	0.688126	1.08701
CD9	1.07823	0.852065	0.394178	0.906703	1.28222
GRASP	0.940302	-0.418949	0.675253	0.705026	1.25409
REL	0.909234	-0.24174	0.808982	0.420367	1.96663
SEC61G	1.30826	2.56113	0.0104332	1.0651	1.60693
SDC3	1.3572	2.95743	0.00310213	1.10851	1.6617
F13A1	1.13152	1.61921	0.105401	0.974333	1.31406
PSME2	1.09928	0.735889	0.461798	0.854321	1.41447
GNG11	0.845221	-1.3548	0.175481	0.662704	1.07801
ZNF331	1.0378	0.426893	0.669457	0.87525	1.23054
SIK1	0.951468	-0.446951	0.65491	0.764976	1.18342
CST3	1.22166	1.86491	0.062194	0.989847	1.50777
PLVAP	0.83346	-1.97188	0.0486237	0.69542	0.9989
HSPA1B	1.1168	1.66739	0.0954375	0.980803	1.27166
MS4A6A	1.08567	0.791704	0.428534	0.885779	1.33066
IL1B	1.21212	1.09474	0.273629	0.858954	1.7105
HK2	1.29433	3.4052	0.000661158	1.11572	1.50154
RGL1	1.387	2.66276	0.00775025	1.09018	1.76462
PLAUR	1.34097	3.01236	0.00259226	1.10794	1.62302
GPNMB	1.08156	1.15904	0.246438	0.947262	1.2349
FABP5	1.39333	3.73273	0.000189417	1.17062	1.65841
PGK1	1.43326	3.47175	0.000517077	1.16969	1.75621
LGALS3	1.20251	3.21115	0.00132204	1.0745	1.34577
MNDA	1.13421	1.06612	0.28637	0.899794	1.42971
ATP6V1F	1.49028	3.27155	0.00106959	1.17345	1.89265
DYNLL1	1.94101	4.02402	5.72128e-05	1.4052	2.68111
PER1	0.724369	-3.04838	0.00230076	0.588737	0.891249
TNFAIP6	1.20194	1.80024	0.071822	0.983814	1.46842
MFSD1	1.35958	1.74942	0.080219	0.963706	1.91806
PGAM1	1.35891	2.0782	0.0376912	1.0176	1.81469
YBX3	1.14801	1.58747	0.112407	0.96813	1.36132
DNAJA4	0.980658	-0.137487	0.890646	0.742329	1.29551
PSMB3	1.14009	1.10876	0.267533	0.904247	1.43745
SPARC	1.05485	0.650906	0.515107	0.898173	1.23886
SH2B3	1.0527	0.430394	0.666909	0.833163	1.33009
PRDX1	1.69381	4.2792	1.87566e-05	1.33058	2.15621
CYBA	1.06326	1.11212	0.266088	0.954311	1.18465
TNF	0.908515	-0.360399	0.718549	0.539175	1.53086
MAT2A	1.26273	2.35465	0.0185401	1.03988	1.53333
MCOLN1	1.30751	1.31777	0.18758	0.87751	1.94823
BNIP3	1.08138	0.591382	0.554264	0.834389	1.40148
WWP1	0.92396	-0.678954	0.497167	0.735364	1.16092
DNAJB6	1.97778	3.1319	0.00173681	1.29071	3.03061
PSAP	1.62703	3.08657	0.00202483	1.19443	2.21632
CKB	1.00304	0.0646764	0.948432	0.91484	1.09975
TNFAIP3	1.0734	0.826691	0.408412	0.907463	1.26969
C4orf3	1.02772	0.173934	0.861917	0.755219	1.39854
EGFL7	0.980163	-0.244684	0.806701	0.834829	1.1508
CD74	0.964751	-0.528424	0.597205	0.844521	1.1021
CALM1	1.62093	2.67031	0.00757809	1.13711	2.31062
PABPC4	1.7177	3.64552	0.00026685	1.2842	2.29755
GSTA1	0.953732	-1.41063	0.158355	0.892978	1.01862
CELF2	0.930387	-0.43771	0.661597	0.673513	1.28523
ANXA1	0.981253	-0.198076	0.842986	0.81368	1.18334
TMEM176B	0.974479	-0.399898	0.689232	0.85851	1.10611
MDK	1.0937	1.85843	0.0631082	0.995119	1.20204
KLF7	1.25505	1.44106	0.149567	0.921453	1.70943
OLR1	0.976219	-0.18401	0.854005	0.755455	1.26149
GFRA2	0.658797	-1.28881	0.197465	0.349235	1.24276
PDGFC	1.06923	0.602225	0.547025	0.859913	1.32951
KNG1	0.884178	-3.18384	0.00145335	0.819653	0.953784
TXN	1.24242	2.19594	0.0280959	1.0236	1.50802
PSMA4	1.2808	1.23306	0.217554	0.864246	1.89814
OGFRL1	1.64043	3.38068	0.000723073	1.23122	2.18564
CLIC1	1.31249	3.2154	0.00130264	1.11201	1.54911
HSPH1	1.52209	3.20607	0.00134559	1.17736	1.96775
LMNA	1.29746	2.20407	0.0275196	1.02926	1.63555
MCEMP1	1.19921	0.65378	0.513253	0.695631	2.06732
AXL	1.1202	0.941604	0.346395	0.884477	1.41874
ICAM1	1.1628	2.275	0.0229062	1.02111	1.32416
PPBP	1.03422	0.148741	0.881758	0.663818	1.61131
SEC14L1	1.11844	0.715761	0.474139	0.823182	1.51961
FCGRT	0.854818	-1.26799	0.204803	0.670762	1.08938
PFN1	1.38496	2.47643	0.0132702	1.07028	1.79215
KLF6	0.995559	-0.0473053	0.96227	0.827915	1.19715
TSC22D3	0.872336	-1.95236	0.0508958	0.760565	1.00053
CD4	0.936958	-0.728198	0.466493	0.786329	1.11644
HCLS1	0.996074	-0.0368191	0.970629	0.807888	1.22809
CD63	1.32676	2.48053	0.0131189	1.06113	1.65888
FNBP1	1.24463	1.35369	0.175836	0.90664	1.70862
HES4	1.19934	2.16596	0.0303144	1.01744	1.41377
DEFB1	0.981778	-0.615635	0.538135	0.925949	1.04097
HBB	0.988332	-0.179075	0.857879	0.869192	1.1238
NAMPT	1.05411	0.701703	0.482864	0.909841	1.22124
IL6	0.970123	-0.156099	0.875955	0.662869	1.4198
ADAM8	1.03364	0.226167	0.821072	0.775947	1.37692
MCL1	1.24672	1.71943	0.0855368	0.969622	1.603
SH3BGRL3	1.33297	3.07768	0.00208622	1.11002	1.6007
PRKACB	1.49071	2.65952	0.00782513	1.11073	2.00068
GAS6	0.984757	-0.176255	0.860093	0.830135	1.16818
FGA	0.900625	-2.55715	0.0105534	0.831197	0.975853
CECR1	0.997718	-0.0243823	0.980548	0.830343	1.19883
HPX	0.869259	-3.64065	0.000271953	0.806101	0.937365
RANBP1	1.79412	4.37404	1.21967e-05	1.38071	2.33132
MT2A	0.958575	-0.911042	0.362273	0.87518	1.04992
H3F3B	1.02469	0.17904	0.857906	0.784542	1.33836
HRG	0.913309	-3.03073	0.00243965	0.86129	0.96847
SIAH2	0.847356	-1.51132	0.130708	0.683562	1.0504
C1QC	1.07643	1.03134	0.302379	0.935837	1.23814
EBI3	1.20715	1.58804	0.112277	0.956866	1.52291
RALA	1.93354	3.87841	0.000105141	1.38562	2.69813
CCL18	0.936246	-0.800148	0.423625	0.796728	1.1002
ARRDC2	1.07316	0.928259	0.353273	0.924522	1.2457
CTSH	1.04428	0.500436	0.616768	0.881302	1.23739
MPEG1	0.957747	-0.412295	0.680123	0.780045	1.17593
SLC11A1	1.54755	3.57379	0.000351851	1.21798	1.96631
NCOA4	0.989958	-0.0857019	0.931703	0.785908	1.24699
RNF144B	0.956139	-0.374081	0.708344	0.7559	1.20942
GABARAP	1.23595	1.22363	0.221092	0.880314	1.73526
SPARCL1	0.887069	-2.08897	0.0367103	0.792736	0.992627
CD302	0.82289	-1.83636	0.0663046	0.668321	1.01321
NTS	1.07318	1.99217	0.0463528	1.00114	1.1504
IRS2	0.948326	-0.622752	0.533448	0.802485	1.12067
NQO1	1.11231	3.3433	0.000827884	1.04503	1.18394
CLEC5A	2.27101	3.608	0.000308571	1.45449	3.5459
ATP2A2	1.19514	1.49143	0.135849	0.945537	1.51064
CNRIP1	0.929453	-0.368453	0.712536	0.629816	1.37164
ZFHX3	1.17478	0.612294	0.540343	0.701493	1.96739
PLP2	1.18313	2.70182	0.00689617	1.04726	1.33664
SPINK1	1.05928	2.19382	0.0282483	1.00616	1.11521
KLF10	1.03093	0.34895	0.727127	0.868811	1.2233
CDC42EP2	1.5333	3.68607	0.000227739	1.22159	1.92456
WASF2	1.63778	3.62088	0.000293605	1.25395	2.13909
USP36	1.33332	1.72324	0.0848448	0.961253	1.8494
MYL12A	1.04995	0.330517	0.741009	0.786405	1.40181
SLC1A3	1.33259	2.38763	0.0169572	1.05277	1.68677
PPA1	1.28639	1.7267	0.0842224	0.96655	1.71206
ALDOB	0.918137	-2.61124	0.00902155	0.861125	0.978923
MT1E	0.972281	-0.777046	0.437131	0.905731	1.04372
MRC1	0.998743	-0.0155988	0.987554	0.8527	1.1698
TACC1	0.980808	-0.199403	0.841947	0.810708	1.1866
MT1F	0.953954	-0.890178	0.37337	0.859907	1.05829
MIDN	1.21067	1.59947	0.109716	0.957828	1.53025
COL4A1	1.07525	0.953949	0.340109	0.926341	1.2481
FCGR1A	1.39513	2.43262	0.0149902	1.06684	1.82444
METTL7A	0.776364	-2.94009	0.00328122	0.655811	0.919076
RPS12	1.16528	1.74257	0.0814092	0.981098	1.38404
IFI30	2.13173	3.02943	0.00245019	1.30632	3.47868
S100A12	0.856305	-0.612962	0.539901	0.521443	1.40621
HPD	0.938432	-2.17661	0.0295097	0.886242	0.993695
RGS5	0.914711	-1.15211	0.249276	0.785996	1.0645
SH3BP5	1.02385	0.144036	0.885472	0.742962	1.41092
EIF5A	1.30359	1.93428	0.0530783	0.996486	1.70534
STXBP2	1.31905	2.08947	0.0366652	1.01731	1.7103
CNIH4	1.2695	1.77692	0.0755816	0.975718	1.65174
GC	0.894101	-2.37594	0.0175043	0.815238	0.980593
RAB20	1.20774	2.03479	0.0418721	1.00697	1.44855
ITSN1	1.12269	0.551447	0.581328	0.744093	1.69391
MAMDC2	0.847329	-0.525844	0.598997	0.456965	1.57116
POMP	1.30623	1.7203	0.0853779	0.963466	1.77094
UBL5	1.03195	0.216459	0.82863	0.776224	1.37192
SLC2A1	1.53498	5.45493	4.89919e-08	1.31594	1.79048
B2M	0.882906	-1.18622	0.235537	0.718704	1.08462
LAMTOR5	1.52551	2.70216	0.00688913	1.123	2.0723
UBB	0.675461	-2.3362	0.0194809	0.486007	0.938767
GNA13	1.32036	2.08159	0.0373802	1.01637	1.71528
SESN1	0.934817	-0.458852	0.64634	0.700949	1.24671
ATP6V0E1	1.43039	2.4139	0.015783	1.06963	1.91282
KRT18	1.10218	0.981777	0.32621	0.907619	1.33844
CLEC2B	0.999002	-0.00783848	0.993746	0.778304	1.28228
CXCL5	1.17228	2.92536	0.0034406	1.05386	1.30401
SLAMF9	0.900708	-0.713263	0.475683	0.67575	1.20055
AP2A2	2.12687	3.28407	0.00102321	1.35563	3.33688
GPX2	1.04327	1.14068	0.254004	0.970032	1.12204
TSPO	1.16994	2.20877	0.0271905	1.01784	1.34478
LRPAP1	1.20897	1.19446	0.232298	0.885487	1.65062
ATP5J2	1.12838	1.07011	0.284568	0.904441	1.40777
PDIA3	1.12273	0.739773	0.459438	0.826177	1.52574
SLC18B1	1.30105	2.26931	0.0232497	1.03653	1.63308
CD72	1.00326	0.0241594	0.980725	0.770281	1.30671
IQGAP2	0.866619	-1.57222	0.115899	0.724976	1.03594
PLAC8	1.25875	1.67769	0.0934073	0.962022	1.64701
COX6A1	0.987079	-0.0872263	0.930492	0.736959	1.32209
NME1	1.32188	2.93491	0.00333646	1.09713	1.59268
GPR84	1.92282	3.50462	0.000457251	1.33397	2.77161
SHFM1	1.00469	0.0364084	0.970957	0.781061	1.29234
CYSTM1	1.28801	2.1937	0.028257	1.02733	1.61483
NUDT16	1.12316	0.708539	0.478611	0.81453	1.54874
TNFAIP8	1.3512	2.16092	0.0307016	1.02839	1.77535
FOS	1.03039	0.537117	0.591187	0.923763	1.14932
PREX1	1.0229	0.194725	0.845608	0.814423	1.28475
BTG1	1.06693	0.645866	0.518366	0.876503	1.29873
HEXB	1.72246	3.42442	0.000616105	1.2618	2.3513
UBE2C	1.30578	4.16262	3.14623e-05	1.15163	1.48057
IGFBP3	1.17082	2.51252	0.0119873	1.03529	1.32408
ATF6	1.01124	0.0841124	0.932967	0.779291	1.31224
TGFBR2	0.928381	-0.730404	0.465143	0.760542	1.13326
AHSG	0.944076	-1.7645	0.0776476	0.885617	1.0064
AZGP1	0.893573	-2.37379	0.0176063	0.81429	0.980574
COTL1	1.07214	0.796649	0.425655	0.903287	1.27255
RBM8A	1.54573	2.53351	0.0112927	1.10361	2.16497
AHNAK	0.975288	-0.223802	0.822912	0.783366	1.21423
CHKA	1.19344	1.86489	0.0621966	0.991025	1.43721
TXNIP	0.875315	-2.01686	0.0437102	0.76906	0.99625
MEF2C	0.828007	-0.914345	0.360536	0.552503	1.24089
KRT8	1.12756	1.35232	0.176272	0.947483	1.34187
COX7A2	1.10074	0.771322	0.440516	0.862506	1.40477
SNAPC1	1.64841	2.66698	0.00765358	1.14168	2.38006
SERF2	1.03022	0.270883	0.786481	0.830583	1.27783
DNASE1L3	0.725195	-4.03722	5.40879e-05	0.620454	0.847618
PDGFB	1.03501	0.274451	0.783738	0.809513	1.32332
TTYH3	1.33147	3.48683	0.000488774	1.13356	1.56393
SHMT1	0.867518	-2.03001	0.0423551	0.756287	0.995108
BLVRB	0.91577	-0.808264	0.418938	0.739813	1.13358
TMEM176A	1.02671	0.378635	0.704959	0.895747	1.17683
SDC2	0.908941	-0.850589	0.394998	0.729443	1.13261
NFIA	0.85178	-1.14637	0.251641	0.647453	1.12059
SRGAP1	1.37943	1.2663	0.205405	0.838444	2.26948
YWHAH	1.62663	3.61083	0.000305219	1.24911	2.11824
PIM1	0.981141	-0.200472	0.841111	0.814502	1.18187
RAB31	1.2199	1.88158	0.0598925	0.991754	1.50054
SPCS2	1.36386	1.92492	0.0542399	0.994366	1.87066
COX6C	0.966943	-0.343362	0.731326	0.79812	1.17148
CREBL2	0.947446	-0.363344	0.716348	0.708081	1.26773
GCLC	1.02329	0.21196	0.832138	0.827052	1.2661
NOP10	1.27101	1.74581	0.0808437	0.971012	1.66368
SUSD6	1.10853	0.811673	0.416979	0.864365	1.42165
F12	0.896904	-2.53841	0.0111357	0.824632	0.97551
EEF1A1	1.21801	1.60216	0.10912	0.956913	1.55034
VWF	0.920293	-0.97354	0.330285	0.778576	1.08781
AKAP13	0.801839	-1.43411	0.151542	0.592932	1.08435
CD84	1.11969	0.612906	0.539939	0.779988	1.60735
ATF5	0.97961	-0.502552	0.615279	0.903982	1.06156
COX7B	0.998811	-0.00919467	0.992664	0.775001	1.28725
CFL1	2.01601	4.50996	6.48389e-06	1.4865	2.73414
SDPR	0.975439	-0.291972	0.770308	0.82547	1.15265
SRGAP2	1.86647	3.60502	0.000312131	1.32945	2.6204
RPS10	1.09156	0.941485	0.346457	0.909576	1.30997
ANGPTL4	0.916973	-1.51899	0.128765	0.819946	1.02548
SH3TC1	1.12087	0.786967	0.431301	0.843595	1.48929
GCHFR	0.958786	-0.402459	0.687346	0.781099	1.17689
SLC7A8	1.45918	3.65757	0.000254616	1.19171	1.7867
SESN3	1.09125	0.891306	0.372765	0.90059	1.32229
IGSF21	1.34143	1.40762	0.159244	0.891133	2.01928
PCOLCE2	1.05735	0.880812	0.378419	0.933963	1.19703
RGS1	1.14673	2.06463	0.0389576	1.00697	1.30589
AREG	1.07565	0.69568	0.486629	0.875884	1.32097
OTUD1	1.51354	2.66704	0.00765226	1.11614	2.05243
MXD4	1.07882	0.55459	0.579175	0.82509	1.41058
TMEM167A	1.589	2.5449	0.0109308	1.11232	2.26998
WLS	1.15646	2.11916	0.0340773	1.01098	1.32289
LCP2	1.07516	0.544707	0.585955	0.828384	1.39544
FOXO3	1.19364	1.29982	0.193663	0.914024	1.5588
PSMA7	1.63447	3.41807	0.000630665	1.23317	2.16635
ADAMDEC1	1.07666	0.619338	0.535694	0.852235	1.36019
EGLN3	1.35429	3.91513	9.03569e-05	1.16352	1.57633
TCEB1	1.53694	3.21701	0.00129535	1.18287	1.99699
RBX1	1.52051	2.66276	0.00775035	1.11695	2.06988
UQCRQ	0.850269	-1.44196	0.149313	0.682035	1.06
RPL17	1.43384	2.79057	0.00526155	1.11322	1.8468
BZW1	1.40174	1.9776	0.047974	1.00302	1.95898
FCHO2	1.122	0.768283	0.442319	0.836481	1.50498
RGCC	0.727994	-2.83873	0.00452931	0.584703	0.9064
MS4A4A	1.1087	0.940117	0.347157	0.894099	1.37481
TSC22D1	0.91189	-0.970422	0.331836	0.756899	1.09862
RNF181	1.0483	0.352023	0.724821	0.806163	1.36317
EVA1B	1.2709	2.45745	0.0139928	1.04973	1.53868
CTSZ	1.27067	2.00571	0.0448868	1.00548	1.6058
DAD1	1.60723	2.76714	0.00565511	1.14845	2.24928
ORM1	0.954787	-1.00174	0.316467	0.872154	1.04525
SKP1	1.55532	2.05225	0.0401456	1.02006	2.37144
TUBA1B	1.31442	3.09724	0.00195331	1.1056	1.56268
PTGDS	1.01832	0.535358	0.592402	0.95285	1.08828
HSPG2	1.00969	0.12516	0.900397	0.868181	1.17426
NDRG1	1.31173	4.03083	5.55794e-05	1.14959	1.49674
RANBP2	1.31885	1.53107	0.125752	0.925401	1.87957
STAB1	1.2647	2.20084	0.0277474	1.02603	1.55888
ERRFI1	0.898677	-1.52087	0.128291	0.78309	1.03132
NFKBID	1.39871	1.44026	0.149794	0.885963	2.2082
NFIC	0.875237	-1.05587	0.291029	0.683434	1.12087
ST6GAL1	0.888476	-1.5466	0.121959	0.764833	1.03211
PID1	0.873809	-1.49385	0.135216	0.732071	1.04299
FGB	0.916833	-2.29451	0.021761	0.851293	0.98742
CRP	1.02343	0.9619	0.3361	0.976256	1.07288
CRYL1	0.808356	-2.46745	0.0136079	0.682667	0.957186
CLDN5	0.918143	-1.02396	0.305855	0.77968	1.08119
RGS10	1.17675	1.85119	0.0641424	0.990482	1.39806
MMP7	1.12562	2.54857	0.0108164	1.02771	1.23285
CD24	1.12718	2.85622	0.00428717	1.03828	1.2237
PRNP	1.23723	2.63974	0.00829704	1.05635	1.44908
EIF6	1.46357	2.85278	0.0043338	1.1266	1.90133
TNFRSF21	1.20932	2.80517	0.00502906	1.05894	1.38107
RPS27L	0.652965	-2.64254	0.00822867	0.475986	0.895747
TIMM8B	1.25248	1.68402	0.0921778	0.963783	1.62766
HES1	1.14242	1.27999	0.200549	0.931712	1.40077
ERH	1.74374	3.23217	0.00122853	1.24466	2.44296
H2AFZ	1.48605	3.90779	9.31438e-05	1.21829	1.81267
CREG1	1.00769	0.0850131	0.932251	0.844497	1.20243
PHPT1	1.12495	1.25707	0.20873	0.936286	1.35163
RCSD1	1.11048	0.677544	0.498061	0.820083	1.50372
SLC25A44	1.08829	0.565283	0.571881	0.81161	1.45928
AP1B1	1.84878	3.327	0.00087786	1.28724	2.65528
CCL13	1.21115	1.50866	0.131386	0.944305	1.5534
MKNK2	1.1522	0.895357	0.370596	0.844966	1.57116
GLB1	1.45984	2.57287	0.0100859	1.09431	1.94746
NRG1	1.24023	1.50207	0.133079	0.936476	1.6425
FCHSD2	1.19991	1.09296	0.274411	0.865394	1.66374
DAPK1	1.0293	0.260627	0.79438	0.828344	1.27902
FYB	1.07488	0.60247	0.546861	0.849846	1.3595
CIB1	1.10148	0.672654	0.501167	0.83113	1.45976
SCN1B	1.14006	1.02907	0.303449	0.888185	1.46336
RHBDF2	1.2813	2.2855	0.0222833	1.03594	1.58477
CXCL16	1.02632	0.354204	0.723186	0.888899	1.18498
CCNI	1.16115	1.17083	0.241668	0.9042	1.49113
ME1	1.26959	3.89164	9.95679e-05	1.12578	1.43176
PFKFB3	1.1903	2.84212	0.00448144	1.05556	1.34223
USMG5	0.99604	-0.0333002	0.973435	0.788614	1.25802
IL7R	0.7781	-2.27784	0.022736	0.627014	0.965592
LTC4S	0.0672507	-1.18068	0.237731	0.000761435	5.93964
ATP1B1	1.02758	0.329248	0.741969	0.873916	1.20827
TRA2B	1.76733	2.62784	0.00859284	1.15573	2.70259
MPPED2	1.13081	0.308058	0.758039	0.517258	2.47213
UPP1	1.34771	2.81601	0.00486241	1.09495	1.6588
TIMP2	1.01996	0.301143	0.763305	0.89687	1.15993
NDUFB9	1.06233	0.600626	0.548089	0.872101	1.29406
PELI1	1.25961	2.20773	0.0272634	1.02624	1.54604
NINJ1	1.32464	1.86512	0.062165	0.985805	1.77994
GPX1	1.13186	1.12334	0.261292	0.911877	1.40492
MT1M	0.975963	-0.520459	0.602743	0.890514	1.06961
CRIP2	0.886796	-1.18177	0.237297	0.72659	1.08233
CD36	0.974459	-0.358701	0.719819	0.845994	1.12243
GNG2	1.09123	0.490829	0.623548	0.770043	1.54637
NDUFB2	1.14096	1.00972	0.31263	0.883291	1.47379
ZBTB16	0.831307	-1.5172	0.129217	0.654797	1.0554
RPS3A	1.15986	1.40018	0.161458	0.942435	1.42745
CYCS	1.28881	2.19158	0.0284101	1.02718	1.61708
SDC4	0.964438	-0.391262	0.695604	0.804451	1.15624
CARD16	1.04097	0.329803	0.741549	0.819967	1.32155
CCL3L3	1.07925	0.610901	0.541265	0.845003	1.37843
NLRP3	1.64803	1.72011	0.0854116	0.93271	2.91196
CLEC12A	0.995776	-0.0135917	0.989156	0.540862	1.83332
PSMB1	1.14946	1.05987	0.289205	0.888434	1.48718
LY6E	1.04378	0.928963	0.352908	0.953556	1.14254
CYP27A1	0.833986	-3.16975	0.0015257	0.745434	0.933059
ALDH1A1	0.93883	-1.05507	0.291393	0.834954	1.05563
TCF4	0.83864	-0.759858	0.44734	0.532657	1.32039
PTMA	1.81054	3.87459	0.000106806	1.3409	2.44467
PFDN2	1.38592	2.51223	0.011997	1.07438	1.7878
C20orf24	1.7254	4.39988	1.08313e-05	1.35321	2.19995
FAM162A	0.935654	-0.527931	0.597547	0.730936	1.19771
TF	0.956872	-0.95331	0.340433	0.873957	1.04765
LITAF	1.15825	1.28496	0.198805	0.925728	1.44919
ESAM	1.00477	0.0364497	0.970924	0.777769	1.29803
CHCHD2	1.61218	2.95797	0.00309671	1.17485	2.21232
MYL12B	1.17053	1.02911	0.303426	0.867257	1.57985
SNRPE	1.2693	2.12403	0.0336676	1.01859	1.58171
SNAP23	1.23771	1.09448	0.273743	0.844812	1.81333
IL23A	0.999061	-0.00396186	0.996839	0.627583	1.59042
ACP5	0.978176	-0.37153	0.710243	0.870686	1.09893
PPIB	1.07667	0.463853	0.642753	0.787989	1.47111
PPP1R15B	1.07491	0.556534	0.577846	0.833459	1.38632
NEDD8	1.53768	2.4914	0.0127242	1.09612	2.15711
COL4A2	1.11714	1.45911	0.144534	0.96269	1.29638
SLC2A5	1.2243	2.59241	0.00953072	1.05061	1.4267
CSGALNACT1	0.993131	-0.0512555	0.959122	0.763023	1.29263
IFI27	0.986517	-0.329999	0.741401	0.910102	1.06935
BSG	1.34319	3.28739	0.00101119	1.12653	1.60152
PTEN	0.934417	-0.393109	0.694239	0.666289	1.31044
RAN	1.9411	5.01466	5.31279e-07	1.49784	2.51554
EPB41L2	1.38498	2.8726	0.0040711	1.10902	1.72963
ANKS1A	1.37558	2.08821	0.0367791	1.01978	1.85551
PLXND1	1.0982	0.829833	0.406633	0.880228	1.37015
IL10RA	0.984092	-0.130123	0.896469	0.772927	1.25295
SLC25A37	0.980948	-0.112841	0.910156	0.702333	1.37009
SRGAP2C	2.28329	3.02531	0.00248379	1.33741	3.89815
NDUFB3	1.56289	2.60874	0.00908768	1.11745	2.18589
KRT10	1.16338	1.25178	0.210648	0.917951	1.47442
CD34	0.841094	-1.31538	0.188381	0.649921	1.0885
PRDX2	0.981255	-0.127835	0.898279	0.734145	1.31154
LGALS2	1.02055	0.290075	0.771759	0.889488	1.17093
RAMP3	0.682591	-4.54975	5.37101e-06	0.579055	0.80464
GPR155	0.90109	-0.612998	0.539878	0.645872	1.25716
KLF9	0.820119	-2.58836	0.00964337	0.70577	0.952996
SRP14	0.995609	-0.0231434	0.981536	0.68584	1.44529
CD163L1	1.21664	1.28733	0.19798	0.902615	1.63992
POU2F2	1.32233	1.13321	0.257126	0.815594	2.14391
RPLP2	1.19296	1.88017	0.0600856	0.99254	1.43384
SIGLEC1	1.2185	1.40067	0.161312	0.924122	1.60666
SASH1	1.08145	0.499194	0.617643	0.795218	1.47071
ESM1	1.07261	0.934777	0.349903	0.926001	1.24244
IGSF6	1.10317	0.849568	0.395565	0.879561	1.38363
JUN	1.0842	0.985949	0.324158	0.923245	1.27321
SLC9A3R2	0.799971	-2.21003	0.0271031	0.65632	0.975063
RPL9	1.08199	0.751562	0.452315	0.880998	1.32883
EPCAM	0.99292	-0.192149	0.847625	0.92351	1.06755
SPCS1	1.00862	0.0546538	0.956414	0.7414	1.37215
PHLDA2	1.23613	3.58481	0.000337325	1.10085	1.38804
FOSL2	1.16232	1.48832	0.136668	0.953451	1.41694
NFE2L2	1.19932	1.40464	0.160129	0.930665	1.54552
GLTSCR2	0.942657	-0.46191	0.644146	0.733722	1.21109
MTRNR2L1	0.917774	-2.01861	0.0435276	0.844412	0.99751
ACTA2	0.879008	-1.60333	0.108861	0.750806	1.0291
CTSC	1.32791	3.63104	0.000282284	1.13942	1.54758
PECAM1	0.958792	-0.33943	0.734286	0.751961	1.22251
PEAK1	1.18412	0.700685	0.4835	0.738057	1.89978
SORBS3	0.884473	-0.894086	0.371276	0.675787	1.1576
MYDGF	1.21146	1.3834	0.166542	0.923163	1.5898
DDT	0.83938	-1.8554	0.0635385	0.697641	1.00992
ACSL1	0.886092	-2.03087	0.0422678	0.788481	0.995786
ATP6V0B	1.60395	3.66811	0.000244354	1.2461	2.06457
MGST3	1.12656	0.801181	0.423027	0.841681	1.50785
EPS8	1.15221	1.24282	0.213932	0.921497	1.44069
PSME1	1.0237	0.144959	0.884743	0.745812	1.40513
AKR1B1	1.16692	2.2298	0.0257607	1.01886	1.33649
CD48	0.889151	-1.05116	0.293184	0.714228	1.10691
WFDC2	1.04556	0.860982	0.389248	0.944713	1.15718
HBA2	1.0088	0.137301	0.890793	0.890161	1.14326
FEZ1	0.910769	-0.516964	0.605182	0.639018	1.29809
TIMP3	0.900849	-0.572777	0.566796	0.630199	1.28774
CXCL1	1.12637	2.71794	0.00656896	1.03374	1.22729
ZBTB7A	1.31919	1.4403	0.149781	0.904884	1.92319
CFB	0.857446	-2.27905	0.0226641	0.751216	0.978697
IFITM3	1.1293	1.08141	0.279516	0.905931	1.40775
FABP4	0.909557	-1.55967	0.118838	0.807409	1.02463
DDX17	1.09051	0.621414	0.534327	0.829748	1.43321
CORO1A	0.995511	-0.0532862	0.957504	0.843667	1.17468
ITIH1	0.882339	-2.93073	0.00338166	0.811482	0.959384
DMKN	1.12214	1.5273	0.126687	0.967883	1.30097
FGG	0.91585	-2.08627	0.0369538	0.843258	0.994692
YPEL3	1.02644	0.184708	0.853458	0.778185	1.35389
B4GALT1	1.00973	0.0710927	0.943324	0.773231	1.31855
SMCO4	1.08526	0.73121	0.464651	0.871543	1.35138
SRGAP2B	4.87052	2.55658	0.0105707	1.44696	16.3943
UQCR10	1.04574	0.338455	0.73502	0.807117	1.35492
UGP2	0.779138	-2.35875	0.0183368	0.633218	0.958685
GK	0.902508	-0.974865	0.329627	0.734321	1.10922
CD300E	1.14683	0.445311	0.656095	0.627518	2.0959
FPR3	1.12135	1.12701	0.25974	0.918833	1.36851
ATP5G1	1.12996	1.12275	0.261542	0.912918	1.39861
THY1	1.13329	1.45289	0.146254	0.95727	1.34168
APOBEC3A	2.031	1.87204	0.0612015	0.967269	4.26454
RPL37	1.20858	1.76279	0.0779358	0.979033	1.49195
CETP	0.925598	-0.759803	0.447372	0.758239	1.1299
RBMX	1.51272	2.51515	0.0118981	1.09567	2.08851
PET100	0.840497	-1.40976	0.158611	0.660116	1.07017
PSMB6	1.0937	0.665791	0.505545	0.840208	1.42368
BCL3	1.1702	1.52722	0.126706	0.956441	1.43174
MTRNR2L8	0.974483	-0.132841	0.894319	0.665504	1.42692
RBP4	0.864272	-3.40456	0.000662703	0.794659	0.939983
BRI3	1.24541	1.98198	0.0474815	1.00244	1.54726
OSTC	1.34053	1.73028	0.0835806	0.961844	1.8683
ZNF358	1.08163	0.673941	0.500349	0.860937	1.35889
CACYBP	1.66316	3.93981	8.15466e-05	1.29129	2.14212
PDIA6	1.43381	3.01774	0.00254665	1.13463	1.81188
SF3B6	1.93701	3.81777	0.000134666	1.37951	2.71982
SAMSN1	1.18692	1.30066	0.193374	0.916803	1.53662
HMGA1	1.34783	4.14133	3.45297e-05	1.17026	1.55234
FAM96B	1.1884	1.21896	0.222858	0.900392	1.56852
SQSTM1	1.39436	4.03961	5.3539e-05	1.18666	1.63842
HILPDA	1.44323	4.93789	7.89742e-07	1.24765	1.66948
TXNDC17	1.12983	1.0737	0.282958	0.90415	1.41185
JDP2	1.02172	0.123942	0.901362	0.727345	1.43525
DHRS7	1.08198	0.869232	0.38472	0.905858	1.29235
CLDN4	1.11484	2.45315	0.0141613	1.0221	1.21601
FRMD4A	1.3098	1.79282	0.073002	0.975153	1.7593
RB1	1.08305	0.629763	0.528849	0.844911	1.38832
PXDC1	1.02773	0.22705	0.820385	0.811618	1.30137
TMEM14A	1.0922	0.915919	0.359709	0.904352	1.31908
FCER2	0.789187	-0.686457	0.492425	0.401429	1.5515
MED13L	1.23626	1.28231	0.199734	0.893972	1.70959
HSPB1	1.14764	1.83701	0.0662089	0.990825	1.32928
ANXA5	1.40536	3.98019	6.88588e-05	1.18854	1.66174
SDS	0.963629	-1.25901	0.208027	0.909624	1.02084
RHOQ	1.29255	2.46856	0.0135657	1.05429	1.58465
TMEM50A	1.75376	3.49841	0.000468036	1.28023	2.40244
SIDT1	0.451664	-1.54752	0.121738	0.165057	1.23594
QKI	1.4477	2.40095	0.0163527	1.07032	1.95814
CAV1	1.15891	1.49488	0.134947	0.955153	1.40613
NDUFA4	0.901101	-0.691871	0.489018	0.670893	1.2103
AES	1.15243	1.10384	0.269663	0.895804	1.48257
SIPA1	1.26603	1.48507	0.137526	0.927344	1.7284
SLC39A8	0.902423	-0.936019	0.349263	0.727849	1.11887
GSN	1.07983	0.719766	0.471669	0.876047	1.33101
CD93	1.10698	0.953131	0.340524	0.8982	1.36429
RNASET2	1.16596	1.32437	0.185379	0.928961	1.46342
DYNLT1	1.68381	3.52083	0.000430195	1.25986	2.25043
ENY2	1.31584	2.00347	0.0451265	1.00598	1.72115
CA2	1.00229	0.0329605	0.973706	0.874627	1.1486
TMA7	1.13596	0.951384	0.341409	0.873591	1.47713
NBEAL1	1.10785	0.348142	0.727733	0.622385	1.97199
PAGE5	1.04729	0.889462	0.373755	0.945907	1.15954
SAP18	0.998633	-0.00660225	0.994732	0.665298	1.49898
TMEM88	0.716348	-2.575	0.0100241	0.555714	0.923414
ANXA4	1.02061	0.254369	0.79921	0.872172	1.1943
CKLF	1.46742	3.46982	0.000520805	1.18161	1.82237
LSM7	1.15146	1.21646	0.223811	0.917409	1.44523
TMSB10	1.14846	2.54119	0.0110475	1.03217	1.27785
PMP22	1.07915	0.883109	0.377178	0.911296	1.27792
ALAS1	0.782658	-3.07208	0.00212576	0.669379	0.915108
ATP5G3	1.21197	1.30101	0.193254	0.907217	1.61911
PLEKHA2	1.37562	2.50234	0.0123375	1.07157	1.76594
ICOSLG	0.541857	-1.14143	0.253692	0.189206	1.5518
MAP3K3	1.3169	1.60776	0.107889	0.941477	1.84203
ARPC3	1.44586	2.50363	0.0122926	1.08336	1.92967
SUMO1	1.40327	1.60332	0.108864	0.927406	2.1233
VDAC1	1.61493	2.88958	0.0038576	1.16672	2.23532
C1S	0.815891	-2.76027	0.00577539	0.706131	0.942712
CHCHD6	1.17852	1.05456	0.291625	0.868467	1.59927
SNRPB	1.4177	3.24166	0.00118837	1.14798	1.75079
ELF1	1.01196	0.110128	0.912308	0.818996	1.25039
PRDM1	1.04695	0.243053	0.807964	0.7232	1.51562
TMEM59	1.11246	0.533787	0.593489	0.752209	1.64524
ARG1	0.958586	-1.06309	0.287739	0.886676	1.03633
SSR4	1.06812	0.588159	0.556425	0.857523	1.33044
CHPT1	0.846504	-1.2504	0.211155	0.651913	1.09918
ITGAX	1.12234	0.912098	0.361717	0.875815	1.43827
CLN8	1.18127	0.955899	0.339123	0.83947	1.66224
COPE	1.19422	1.34447	0.178795	0.921959	1.54688
CDH5	0.899153	-0.975975	0.329077	0.726309	1.11313
ELMO1	1.11345	0.747326	0.454867	0.839987	1.47593
FOXN3	1.04815	0.329233	0.74198	0.792201	1.3868
VCX	1.27696	1.87942	0.0601868	0.989578	1.6478
VEGFA	1.33342	2.59186	0.00954575	1.07267	1.65754
ST14	0.98675	-0.239084	0.811041	0.884538	1.10077
CHMP5	1.38229	1.9246	0.0542795	0.994069	1.92213
ASGR1	0.883886	-2.09718	0.035978	0.787589	0.991957
APOC1	0.855739	-3.1497	0.00163441	0.776675	0.942852
CYP17A1	0.927244	-1.84272	0.0653701	0.855658	1.00482
C14orf2	1.1651	1.14143	0.253691	0.896208	1.51468
RPL27A	1.15241	1.41467	0.157164	0.946789	1.40269
PSMD8	1.45546	2.07652	0.037846	1.02129	2.0742
ENO2	1.2476	2.78622	0.00533273	1.0678	1.45767
TWISTNB	2.16728	3.87241	0.000107765	1.4652	3.20579
PSMB5	1.7663	3.04007	0.00236526	1.22399	2.54888
LAPTM4B	1.32821	4.1637	3.13137e-05	1.1621	1.51808
FLI1	0.911529	-0.455316	0.648882	0.611782	1.35814
LSM5	1.51546	2.77369	0.00554246	1.12971	2.03293
ADRBK1	1.24336	1.23856	0.215509	0.880851	1.75504
AP2S1	1.3031	2.05661	0.0397233	1.01252	1.67708
CD109	1.3553	3.16604	0.00154531	1.12279	1.63597
TMSB4X	1.15668	1.75827	0.0787022	0.983441	1.36044
STOML2	1.50982	2.68022	0.00735733	1.11708	2.04065
SLC25A19	1.87277	3.82638	0.000130043	1.35804	2.58261
C2	0.882352	-1.72628	0.0842963	0.765464	1.01709
APCS	0.925627	-2.09205	0.0364344	0.860977	0.995133
PERP	1.20683	2.03694	0.0416562	1.00713	1.44613
ACTR3	1.77246	3.60961	0.000306658	1.29898	2.41853
CPEB4	0.972607	-0.246873	0.805007	0.780138	1.21256
VKORC1	1.1467	1.21143	0.225731	0.918898	1.43096
FAM198B	0.858158	-1.03833	0.299115	0.642938	1.14542
ATP5J	0.832896	-1.15777	0.246958	0.611169	1.13507
FNIP2	1.0287	0.284722	0.775857	0.846646	1.24989
C1R	0.868358	-1.77483	0.0759266	0.743024	1.01483
PFDN6	1.16923	1.26401	0.206227	0.91752	1.48999
YTHDF3	1.30973	1.69469	0.0901346	0.958643	1.7894
EIF4EBP1	1.28735	2.94931	0.00318483	1.08842	1.52263
CES1	1.00119	0.0255682	0.979602	0.91392	1.09679
TNFRSF1B	0.926738	-0.710165	0.477602	0.751211	1.14328
C8orf59	1.20157	1.57443	0.115387	0.956032	1.51016
CCDC167	1.26589	2.46265	0.0137916	1.0493	1.52719
HAMP	0.948544	-1.2041	0.22855	0.870387	1.03372
ARPC2	1.82891	3.80641	0.000141	1.34025	2.49574
PSMB9	1.09309	1.10748	0.268088	0.933783	1.27956
FPR1	1.13358	1.06426	0.28721	0.899856	1.42801
IL2RG	1.10582	1.48326	0.138006	0.96819	1.26301
POLR2F	5.74175	0.355655	0.722099	0.000376759	87503.5
SLC46A3	0.904836	-1.70289	0.0885893	0.806461	1.01521
NDUFA6	1.15629	0.960322	0.336893	0.859706	1.5552
FAM53B	1.14131	0.951201	0.341502	0.869202	1.49861
CYC1	1.1937	1.54582	0.122148	0.953672	1.49413
IGFBP4	0.763663	-2.75612	0.00584914	0.630419	0.925069
NDUFC2	1.04485	0.31492	0.752822	0.795204	1.37286
SQRDL	1.30605	1.97635	0.0481155	1.00222	1.70199
LTA4H	1.30014	1.38021	0.167523	0.895608	1.8874
TFF2	1.14526	2.53829	0.0111396	1.03139	1.27171
HDAC9	1.52574	0.99674	0.318891	0.664796	3.50166
BTG2	1.06332	0.818522	0.413059	0.917946	1.23172
EIF4B	1.22629	1.4517	0.146585	0.931069	1.61512
CFHR2	0.857712	-2.10015	0.0357161	0.743245	0.989807
LRRC32	0.933329	-0.752059	0.452016	0.779726	1.11719
GTF3C6	1.55342	3.8867	0.000101617	1.24402	1.93977
ISCU	0.814008	-1.0093	0.31283	0.545856	1.21389
CLDN6	1.68131	3.52558	0.000422561	1.25952	2.24435
TMEM70	1.02812	0.21219	0.831959	0.795782	1.32829
CTSD	1.21888	1.77862	0.075302	0.980021	1.51597
RPL13A	1.11611	1.04245	0.297202	0.907846	1.37214
CALM2	1.58223	3.13416	0.00172344	1.18756	2.10807
TINAGL1	0.879999	-1.23463	0.216967	0.718371	1.07799
INPP5D	0.919085	-0.56048	0.575152	0.684248	1.23452
PPP4C	1.45831	2.34402	0.019077	1.06377	1.99918
GSTA2	0.97922	-0.6687	0.503687	0.920768	1.04138
PPP1CB	2.00535	4.44214	8.90675e-06	1.47522	2.72597
PXN	1.5029	2.36853	0.0178591	1.0728	2.10543
CERS6	1.61268	3.58064	0.000342758	1.24148	2.09486
PRDX5	1.3157	1.98678	0.0469466	1.00371	1.72468
ELF3	1.13421	1.66791	0.0953341	0.97819	1.31511
RPL19	1.18575	1.39104	0.164214	0.932691	1.50746
MAFF	1.27041	2.46249	0.0137976	1.05006	1.53701
OSCAR	1.3333	1.7157	0.0862175	0.959873	1.85199
COX5B	0.989377	-0.0828196	0.933995	0.768414	1.27388
TNFSF14	0.942579	-0.788455	0.430431	0.813721	1.09184
TSTD1	0.97494	-0.291685	0.770527	0.82208	1.15622
MPC2	1.08857	0.616458	0.537592	0.831142	1.42573
SLIRP	1.06025	0.454574	0.649416	0.823865	1.36446
AFF3	1.53774	3.20281	0.00136092	1.18173	2.001
HIST1H1C	0.930967	-1.24325	0.213777	0.831686	1.0421
APOE	0.862448	-2.21551	0.0267254	0.756621	0.983076
AK4	1.22558	2.05505	0.0398743	1.00946	1.48798
GLUL	0.969558	-0.683474	0.494307	0.887303	1.05944
AQP1	0.926197	-1.17624	0.239497	0.815119	1.05241
TNNT1	1.16921	1.90219	0.0571469	0.995263	1.37355
PTTG1	1.36894	4.34676	1.38164e-05	1.1882	1.57718
SNRPG	1.57567	2.89913	0.00374202	1.15869	2.14271
PPP3R1	1.27687	1.18144	0.237428	0.851245	1.91529
IRF2BP2	1.34569	2.20589	0.0273918	1.03365	1.75192
SSB	2.01373	4.5764	4.73046e-06	1.49213	2.71768
QPCT	1.10796	1.22694	0.219847	0.940589	1.3051
H3F3C	0.870914	-0.28605	0.77484	0.337828	2.2452
FTH1	1.47816	3.39198	0.000693905	1.17938	1.85263
STARD13	0.804319	-1.2975	0.19446	0.578856	1.1176
SYAP1	1.10635	0.596034	0.551152	0.793523	1.5425
PRDX4	1.40445	2.77987	0.00543813	1.10537	1.78446
EMB	0.976691	-0.180589	0.85669	0.756118	1.26161
SNRPB2	1.79088	3.50711	0.00045301	1.29312	2.48025
TMEM107	1.4555	1.96603	0.0492955	1.00116	2.11603
REN	0.81104	-2.15482	0.0311756	0.670363	0.981239
SLC12A7	1.3943	2.61936	0.00880942	1.08728	1.78803
RPS11	1.11889	0.992872	0.320772	0.896352	1.39668
MRPL13	1.33164	2.29402	0.0217896	1.04259	1.70082
THAP2	3.86354	4.0226	5.75599e-05	1.99979	7.46427
PIK3C2A	1.25084	1.47456	0.140332	0.92897	1.68424
PAG1	1.41495	3.13375	0.00172588	1.13884	1.758
SRRM2	0.978368	-0.176618	0.859808	0.767545	1.2471
DBI	1.22553	1.50819	0.131507	0.940898	1.59627
CRYAB	1.11919	2.37226	0.0176797	1.01976	1.22831
GAS7	1.32615	1.96591	0.049309	1.00085	1.75718
CUTA	1.15047	1.19727	0.231203	0.914576	1.44721
TGM2	1.09844	1.23105	0.218303	0.945925	1.27554
TCF12	1.06548	0.440665	0.659456	0.80359	1.41271
LAPTM4A	1.42963	2.15502	0.0311604	1.03288	1.97877
PLBD1	1.36267	4.42039	9.85221e-06	1.18796	1.56306
ECH1	0.793315	-2.07039	0.0384157	0.637169	0.987727
TBC1D9	1.06096	0.547724	0.583882	0.8585	1.31116
GOLIM4	1.18461	1.67872	0.0932063	0.972016	1.4437
GLIPR2	1.10186	1.00318	0.315775	0.911638	1.33177
ITPKB	0.885688	-0.681837	0.495342	0.624794	1.25552
ADRBK2	0.98804	-0.117536	0.906436	0.808416	1.20757
SPATS2L	1.44753	2.91161	0.00359574	1.1285	1.85676
AFF1	1.03456	0.26456	0.791348	0.804337	1.33068
TSPAN33	1.06242	0.604552	0.545477	0.873067	1.29283
CCDC109B	1.27775	2.14934	0.0316074	1.02183	1.59777
FAM49A	1.14545	1.05153	0.293017	0.889305	1.47536
DUSP5	1.15741	1.90373	0.0569459	0.995691	1.3454
CHI3L1	0.994457	-0.187631	0.851166	0.938361	1.05391
DCAF13	1.9285	5.00734	5.51877e-07	1.49135	2.49379
C11orf96	0.889402	-1.55808	0.119213	0.767479	1.03069
TLR2	1.26409	2.30996	0.0208906	1.03615	1.54218
ARRDC3	1.24351	2.30932	0.0209259	1.03352	1.49616
PSMA2	2734.84	1.48705	0.137003	0.0807178	9.26606e+07
PICALM	1.24142	1.33503	0.181865	0.903725	1.70531
VPS29	1.83188	3.07042	0.00213754	1.24475	2.69597
PDPN	1.28106	1.64698	0.099562	0.954022	1.7202
ATP6V0D2	1.46959	3.16124	0.001571	1.15754	1.86577
MANF	1.2534	2.14089	0.0322827	1.01927	1.54132
CHMP1B	1.03791	0.286683	0.774355	0.804796	1.33854
RPS15A	1.05766	0.467121	0.640413	0.835968	1.33815
GPR183	1.07468	0.777512	0.436857	0.89625	1.28864
STX11	1.24352	1.74653	0.080719	0.973718	1.58808
HYAL2	1.28293	1.49799	0.134137	0.92604	1.77738
TMEM258	1.11843	0.809776	0.418069	0.853019	1.46641
LEFTY1	1.18588	1.83334	0.0667514	0.988294	1.42297
DNAJB9	0.8994	-0.993366	0.320531	0.729624	1.10868
KCNMA1	0.728238	-1.38585	0.165792	0.465042	1.14039
KRT19	0.990731	-0.203536	0.838717	0.905759	1.08368
ELF2	1.12677	0.541412	0.588224	0.731457	1.73572
FGFR1	1.16419	1.44381	0.148791	0.947103	1.43104
EPN1	1.31738	1.52812	0.126483	0.925061	1.87607
ADH4	0.880654	-4.50465	6.64816e-06	0.833279	0.930723
CLEC14A	0.837937	-1.6233	0.104525	0.676858	1.03735
SNRPD3	1.28548	1.58778	0.112336	0.942833	1.75264
RBM47	1.40144	2.55596	0.0105894	1.08188	1.8154
SERPINB1	1.22039	1.76549	0.077481	0.9783	1.52238
LILRA5	1.19689	1.07735	0.281322	0.86309	1.65978
MRPL52	1.23687	1.82228	0.0684127	0.984066	1.55462
DUSP6	1.09688	0.921592	0.356742	0.901057	1.33526
EPS15	1.45574	1.99633	0.0458978	1.00686	2.10472
FOXO1	0.737206	-2.48942	0.0127953	0.579882	0.937214
ZFP36L2	1.0767	0.616088	0.537837	0.851123	1.36206
CMTM6	1.1979	1.50258	0.132947	0.946518	1.51605
FBLN1	1.12562	1.88981	0.0587838	0.995617	1.27259
CD86	1.18637	1.30383	0.192292	0.917591	1.53389
ADM	1.23434	2.70944	0.00673968	1.05997	1.4374
SARAF	1.10611	0.746076	0.455622	0.848669	1.44165
NDUFB8	0.946403	-0.397409	0.691066	0.721251	1.24184
PSMA3	1.88683	3.26661	0.00108844	1.28912	2.76167
CCDC152	1.00907	0.0732527	0.941605	0.792551	1.28474
KDELR2	1.41464	1.82546	0.0679317	0.974765	2.05302
TMEM204	0.788151	-2.138	0.0325168	0.633619	0.980371
PSMB2	2.04666	4.33428	1.46241e-05	1.48044	2.82945
KLRB1	0.730718	-2.80055	0.0051015	0.586672	0.910132
CLEC11A	1.0903	1.02499	0.30537	0.924165	1.28631
KLHL6	0.89516	-0.391748	0.695244	0.514345	1.55793
GNAI2	1.43927	2.04617	0.0407398	1.01546	2.03997
TMBIM6	0.92848	-0.433173	0.664889	0.663674	1.29894
PUM1	1.44712	2.28593	0.0222582	1.05411	1.98664
TMED9	1.30921	1.75584	0.0791158	0.969164	1.76857
HSBP1	1.39285	1.76377	0.07777	0.963814	2.01287
PIK3IP1	0.87404	-1.3338	0.18227	0.717155	1.06524
IL1A	2.88931	0.922217	0.356415	0.303027	27.549
AMBP	0.891382	-2.5989	0.00935218	0.817343	0.972127
TMEM38B	1.5005	2.88814	0.00387531	1.1393	1.97622
GNMT	0.890244	-2.92171	0.00348119	0.823453	0.962454
PHB	1.57148	3.05358	0.00226129	1.17573	2.10044
LMAN2	1.26311	1.48495	0.137557	0.928005	1.71923
RNASE2	1.20742	1.95286	0.0508357	0.999315	1.45886
PKP2	1.09122	0.773547	0.439199	0.874682	1.36137
PLD3	1.22871	1.36315	0.172836	0.913771	1.65219
CLTC	1.56039	3.12247	0.00179342	1.18016	2.06311
SYT1	1.02781	0.233267	0.815554	0.816246	1.29421
LILRB4	1.30631	2.11904	0.0340868	1.02026	1.67256
ALOX5	1.13062	1.51725	0.129204	0.964813	1.32491
CLU	0.914452	-1.15672	0.247385	0.785871	1.06407
ROMO1	1.05298	0.514152	0.607146	0.864866	1.28202
TUBB2A	1.19868	2.2651	0.0235066	1.02471	1.40219
ITGB5	1.43113	2.89409	0.0038026	1.12266	1.82436
CREBRF	0.911167	-0.431729	0.665938	0.597283	1.39
VAMP8	1.15873	1.45056	0.146903	0.949579	1.41394
TMCO1	1.67605	2.99239	0.00276798	1.19504	2.35067
SMARCA2	0.83872	-1.58408	0.113176	0.674697	1.04262
S100B	1.04254	0.275819	0.782687	0.775415	1.40168
ARID1A	1.41719	2.62178	0.00874726	1.09201	1.83922
OST4	1.52303	2.62787	0.00859221	1.11285	2.08439
DDX3Y	0.944372	-0.839102	0.401412	0.826194	1.07945
APOC2	0.929411	-1.23162	0.218093	0.827208	1.04424
TUBB2B	1.33825	2.5114	0.0120254	1.06607	1.67993
CTAG2	1.11289	2.36381	0.0180883	1.01844	1.2161
NCF2	1.35044	3.70574	0.000210778	1.15204	1.58301
SPCS3	1.08221	0.464663	0.642173	0.775499	1.51023
CYB5D1	0.919153	-0.154995	0.876826	0.31653	2.66908
JAK1	1.06693	0.49301	0.622006	0.824672	1.38035
SF3B5	1.30945	2.37862	0.0173775	1.0486	1.6352
CAB39	1.38537	1.88744	0.0591009	0.987553	1.94343
SELK	1.08732	0.448975	0.65345	0.754478	1.56699
MTSS1	0.905209	-0.862396	0.38847	0.721859	1.13513
YBX1	2.27307	5.97396	2.31567e-09	1.73626	2.97586
SOX4	1.21233	2.92001	0.00350022	1.06535	1.37959
POLR2L	1.30187	2.38407	0.0171222	1.04805	1.61716
ETV3	1.47678	2.35444	0.0185505	1.0675	2.04299
EPAS1	0.892225	-0.997432	0.318555	0.713109	1.11633
GAB2	1.11622	0.795888	0.426097	0.851457	1.4633
CDC42	1.97021	4.03933	5.36032e-05	1.41778	2.73788
HEXIM1	1.11664	0.83938	0.401256	0.863049	1.44474
IER3	1.18112	2.88646	0.00389598	1.05488	1.32245
PDCD5	1.33429	2.14284	0.0321259	1.02492	1.73705
TPP1	1.53819	3.24558	0.00117214	1.18598	1.99501
RPL37A	1.12104	1.19159	0.233424	0.92897	1.35283
CLEC7A	1.30695	1.6265	0.103843	0.946597	1.80448
MVB12B	1.32904	1.6003	0.109531	0.938071	1.88294
HECA	1.03655	0.215004	0.829764	0.747261	1.43783
C10orf54	1.09862	0.830546	0.40623	0.879939	1.37165
RPS18	1.05048	0.486498	0.626614	0.861427	1.28103
HSP90AA1	1.61007	3.64187	0.000270666	1.24602	2.08047
IGHMBP2	1.01744	0.137501	0.890635	0.795247	1.3017
GP2	1.00467	0.0623997	0.950245	0.867862	1.16305
LIMS1	1.5061	3.02243	0.00250756	1.15484	1.9642
SDF2L1	1.07233	0.678345	0.497553	0.876387	1.31209
NRIP3	4.65588	3.1183	0.00181898	1.77067	12.2423
ZC3H12D	1.69629	1.35272	0.176146	0.788815	3.64776
CYLD	0.965089	-0.168363	0.866298	0.638137	1.45956
NPM1	1.62479	4.0567	4.97705e-05	1.28515	2.0542
SAA4	0.917684	-2.08241	0.0373052	0.846409	0.994962
RIN3	1.15109	0.859695	0.389957	0.835199	1.58646
TXNDC16	0.988663	-0.0747305	0.940429	0.733128	1.33327
ARPC5	1.6375	3.12466	0.0017801	1.20181	2.23115
HMHA1	1.19227	1.44741	0.147783	0.939624	1.51284
DNASE2	1.04765	0.432626	0.665286	0.848455	1.29361
ORMDL2	1.52209	2.50155	0.0123653	1.09521	2.11536
FAM117B	1.38192	2.5212	0.0116956	1.07466	1.77702
ATP2B1	1.38337	2.55979	0.0104737	1.07901	1.77357
PTPRJ	1.05282	0.300577	0.763737	0.752646	1.47271
DUSP16	0.764871	-2.50631	0.0121997	0.620231	0.943243
RASGEF1B	0.920486	-0.617029	0.537215	0.707488	1.19761
SEPT7	1.49317	2.4071	0.0160799	1.07731	2.06956
GIMAP2	1.12883	0.979885	0.327143	0.885853	1.43845
FCGR3A	1.12368	1.58513	0.112936	0.972802	1.29796
ADAP2	1.5576	3.22259	0.00127035	1.18961	2.03942
DNMBP	0.812098	-1.30922	0.190459	0.594686	1.10899
AMDHD2	1.34571	2.07522	0.0379664	1.01663	1.78132
ATP6V1D	1.74481	2.79422	0.00520259	1.1808	2.57822
IL6ST	0.890194	-0.983581	0.325322	0.706031	1.12239
AAK1	1.54281	2.06932	0.0385162	1.02318	2.32634
UBE2L3	2.01509	4.12521	3.70394e-05	1.4445	2.81105
RPLP1	1.0509	0.478425	0.632348	0.857481	1.28796
DOCK2	1.13139	0.677513	0.498081	0.791624	1.61698
SULT1A1	0.940447	-0.714067	0.475185	0.794589	1.11308
BST1	0.818626	-1.36998	0.170694	0.614811	1.09001
APAF1	1.42497	2.07814	0.0376964	1.02034	1.99006
PCSK1N	1.06046	1.1526	0.249076	0.959715	1.17178
PCNA	1.41058	3.2273	0.00124966	1.14464	1.73832
ACSM5	0.930662	-1.47462	0.140315	0.845887	1.02393
PPDPF	1.07411	1.06551	0.286645	0.941753	1.22506
RAB3IL1	1.40512	4.03066	5.56204e-05	1.19093	1.65784
PGLS	1.19347	1.5544	0.120089	0.954902	1.49164
ISG20	0.960434	-0.34072	0.733315	0.761399	1.2115
CDV3	1.93722	3.85623	0.000115148	1.38426	2.71107
COX6B1	1.01857	0.177784	0.858892	0.831591	1.24758
TRAPPC1	1.10024	0.838894	0.401529	0.880152	1.37536
SUB1	1.68883	4.09728	4.18039e-05	1.31437	2.16997
RPS16	1.09315	0.83329	0.404681	0.886551	1.34789
C15orf39	1.27772	2.08057	0.0374731	1.01431	1.60953
DIP2B	1.34599	1.93607	0.0528592	0.99634	1.81834
MYO1G	1.04101	0.194838	0.84552	0.694787	1.55977
GBP2	1.10138	1.09402	0.273948	0.926416	1.30938
CDC42EP3	1.04195	0.209359	0.834168	0.709219	1.53077
SLA	0.965934	-0.242233	0.8086	0.729716	1.27862
RPL38	1.08231	0.834522	0.403987	0.898819	1.30326
MINOS1	1.37989	2.36439	0.0180597	1.05662	1.80205
FUCA1	0.892754	-0.813712	0.41581	0.6793	1.17328
CD47	1.18725	1.39601	0.162713	0.933011	1.51076
SLC15A2	2.06361	1.88963	0.0588072	0.973396	4.37487
PCOLCE	0.942583	-1.0356	0.300389	0.842786	1.0542
PCBP2	1.99379	3.96031	7.4852e-05	1.41699	2.80539
FOXRED2	1.17312	1.47989	0.138902	0.949523	1.44937
SPPL3	1.67869	3.06778	0.00215656	1.2057	2.33722
RAMP2	0.865074	-1.48974	0.136293	0.714888	1.04681
LY6K	1.33417	2.13781	0.0325321	1.02427	1.73783
CCDC117	1.00186	0.00927504	0.9926	0.676587	1.48351
EMCN	0.599906	-3.40927	0.000651363	0.447203	0.804751
CNBP	1.68057	2.44828	0.014354	1.10909	2.5465
CMKLR1	1.06606	0.414321	0.678639	0.787702	1.44278
DEPTOR	0.918202	-0.760228	0.447119	0.736867	1.14416
GPX3	1.02959	0.466057	0.641174	0.910765	1.16392
NDUFS5	1.25683	2.0416	0.0411917	1.00918	1.56526
CCL3	1.07645	0.689669	0.490402	0.873117	1.32713
ARL8A	1.10811	0.715471	0.474318	0.836473	1.46796
TMED2	1.28834	1.52597	0.127017	0.93048	1.78383
TPM4	1.19281	2.00865	0.0445744	1.00428	1.41674
PCMT1	1.52476	2.78167	0.00540798	1.13271	2.05251
CYTIP	0.944615	-0.448626	0.653702	0.73646	1.21161
ABCC5	2.37658	4.67519	2.93687e-06	1.65327	3.41635
CYBRD1	0.996279	-0.0442417	0.964712	0.844599	1.1752
TRAF5	1.36342	1.88322	0.0596706	0.987447	1.88254
SESTD1	1.55916	3.14006	0.00168914	1.18166	2.05727
IFIT3	1.0434	0.456592	0.647964	0.86945	1.25216
IFI27L2	1.16927	2.18982	0.0285372	1.01655	1.34494
NAGLU	0.821102	-1.25015	0.211247	0.602824	1.11842
F3	1.18272	1.58956	0.111934	0.961649	1.45462
SNRPD2	1.17425	1.7617	0.07812	0.982085	1.40402
CIRBP	0.643189	-3.03596	0.00239769	0.483733	0.855208
MBD3	1.31185	2.06333	0.0390817	1.01369	1.6977
PABPC1	1.3453	3.05811	0.00222738	1.11239	1.62697
SEC61B	1.13578	0.782155	0.434123	0.825538	1.5626
CHORDC1	2.47683	5.00339	5.63308e-07	1.73619	3.53343
HCST	1.03206	0.384555	0.700567	0.878721	1.21216
PRR13	1.65422	3.28216	0.00103015	1.22478	2.23422
KLF3	1.16378	1.01512	0.310051	0.86834	1.55973
ETFB	0.958012	-0.451913	0.651332	0.795382	1.15389
TMEM208	1.09708	0.676644	0.498632	0.838851	1.4348
EPHX1	0.923515	-1.3221	0.186135	0.820759	1.03914
RARRES2	0.869408	-2.19915	0.0278673	0.767463	0.984895
KIFC3	1.26181	1.79881	0.0720481	0.979382	1.62569
OAZ1	1.38939	2.67381	0.00749943	1.09177	1.76813
ACTN1	1.3098	2.18955	0.028557	1.0287	1.66772
NDUFA1	0.938657	-0.521353	0.602121	0.739862	1.19087
CHMP2A	0.888971	-0.794394	0.426966	0.664937	1.18849
POLR2G	1.91436	3.90887	9.27276e-05	1.38233	2.65115
TFRC	1.34377	3.01113	0.00260274	1.10866	1.62873
SNRPD1	1.53208	3.47531	0.000510258	1.20445	1.94883
ATP6V1G1	1.08061	0.510438	0.609745	0.802397	1.45528
MRPL41	0.998417	-0.0149492	0.988073	0.811175	1.22888
WNK1	1.40132	2.59675	0.00941114	1.08626	1.80775
TAT	0.902026	-3.26443	0.00109683	0.847877	0.959634
APOA2	0.95182	-1.45565	0.14549	0.890595	1.01725
AGT	0.994696	-0.0580193	0.953733	0.831122	1.19046
PLEK	1.1479	1.64445	0.100084	0.973882	1.35301
CRHBP	0.79425	-2.03545	0.0418051	0.636246	0.991493
COLEC12	1.31383	2.5716	0.010123	1.06707	1.61766
INSR	0.954743	-0.313323	0.754035	0.714609	1.27557
PSMD4	1.26945	2.10291	0.0354738	1.01635	1.58557
ADH1B	0.880961	-3.48309	0.000495664	0.82032	0.946085
SH3PXD2A	1.17641	1.2633	0.20648	0.914301	1.51367
ZFP36L1	1.23443	1.67696	0.0935502	0.965081	1.57896
C12orf75	1.16239	2.73422	0.0062528	1.04353	1.29478
PFKP	1.24022	3.73578	0.000187132	1.10776	1.38852
A1BG	0.830784	-3.5008	0.000463871	0.74888	0.921645
RILPL2	1.03073	0.149584	0.881093	0.693276	1.53244
NFATC2	1.18295	1.24296	0.213883	0.907629	1.5418
FNDC3B	1.35523	2.45768	0.0139838	1.06349	1.727
PDIA4	1.10246	0.776838	0.437255	0.861952	1.41007
BLOC1S2	1.26258	1.16143	0.245468	0.851881	1.87129
TMEM37	1.00359	0.0409226	0.967358	0.845203	1.19166
ITGB7	0.595823	-1.98138	0.0475485	0.356998	0.994418
PLOD2	1.57191	4.73497	2.19093e-06	1.30353	1.89556
ANKRD37	0.977417	-0.189569	0.849647	0.771819	1.23778
RPS8	1.34558	2.72321	0.00646512	1.08675	1.66604
SERTAD1	0.965021	-0.290522	0.771417	0.758954	1.22704
SLC16A10	1.0187	0.111569	0.911165	0.735745	1.41046
KYNU	1.25006	2.11141	0.0347373	1.01614	1.53783
C1QBP	1.14421	1.0456	0.295744	0.888873	1.47288
PRELID1	1.77967	3.51047	0.000447316	1.28994	2.45532
TALDO1	1.43271	3.45813	0.000543938	1.16856	1.75656
SSH2	1.89578	2.8709	0.0040931	1.22502	2.93382
CD81	1.03954	0.393156	0.694204	0.856799	1.26126
SGMS1	1.18953	1.14468	0.252341	0.88372	1.60117
ACTL8	1.14282	1.79689	0.0723532	0.987957	1.32197
DUSP1	0.93833	-0.934598	0.349995	0.821074	1.07233
AIG1	0.805182	-1.53632	0.124459	0.610715	1.06157
TNFSF13B	1.17278	1.28984	0.197106	0.920531	1.49416
PLXDC1	1.22975	1.48461	0.137647	0.935927	1.61581
GRB2	1.81512	3.56139	0.000368897	1.30743	2.51994
ZC3H12C	1.38617	1.29391	0.195696	0.845276	2.27318
STON2	1.5254	2.2416	0.0249873	1.05448	2.20662
ITGA9	1.00339	0.0262866	0.979029	0.779836	1.29102
LAP3	0.987495	-0.123284	0.901882	0.808445	1.2062
NOTCH4	0.899915	-0.625396	0.531711	0.646653	1.25237
AGXT	0.891918	-2.90811	0.00363617	0.825745	0.963395
SCD	1.04776	0.949522	0.342355	0.951562	1.15369
RPS20	1.1007	1.02742	0.304221	0.916599	1.32178
SERINC1	1.07279	0.59792	0.549893	0.852101	1.35063
ILF2	1.71048	3.9372	8.24371e-05	1.3094	2.23443
COX4I2	0.860073	-1.37275	0.169831	0.693532	1.06661
MRPL51	1.19683	1.29127	0.196609	0.911152	1.57208
KIAA0101	1.40869	3.54741	0.000389036	1.16572	1.70231
LRP3	0.958443	-0.434587	0.663862	0.791463	1.16065
NCOA1	1.40173	1.92583	0.0541253	0.994033	1.97664
DPY30	1.8159	3.38545	0.000710617	1.28556	2.56501
MBNL2	1.06824	0.627811	0.530127	0.869292	1.31272
ATF7IP2	0.751733	-1.98627	0.0470038	0.567243	0.996228
REEP5	0.927115	-0.362325	0.717109	0.615665	1.39612
RPL35	1.12301	1.22777	0.219533	0.933153	1.3515
SDHC	1.12785	0.747174	0.454959	0.822597	1.54638
LRP1	1.07577	0.632656	0.526958	0.857936	1.34891
CTDNEP1	1.29966	1.93248	0.0533007	0.996279	1.69542
PPP2CB	1.30469	1.85846	0.063104	0.985578	1.72713
CHD1	1.12773	0.617987	0.536584	0.770257	1.6511
FLOT1	1.38232	2.51949	0.0117524	1.07455	1.77825
PLEKHO2	1.15537	1.24576	0.212854	0.920536	1.45012
IRAK3	1.58438	1.62759	0.103612	0.910303	2.75761
UQCRC1	1.02596	0.153417	0.87807	0.739479	1.42343
NDUFAB1	1.04217	0.279459	0.779892	0.780057	1.39236
C8orf4	1.04011	0.585866	0.557966	0.91188	1.18638
ECM1	1.03781	0.389264	0.697081	0.860918	1.25105
SNX9	1.18251	1.17838	0.238645	0.894771	1.56277
CCDC107	0.985893	-0.0946641	0.924582	0.734648	1.32306
MESDC2	1.41103	1.66051	0.096811	0.939795	2.11857
SNRPC	1.44504	2.85952	0.00424276	1.12278	1.85978
RAB11A	1.23534	1.12728	0.259623	0.85546	1.78392
HSD17B6	0.891472	-2.9584	0.00309242	0.82614	0.961971
CH25H	0.81839	-1.59793	0.110059	0.64003	1.04645
SPATA7	2.2332	2.38572	0.0170457	1.15417	4.32103
AKR1C1	1.09193	1.50982	0.13109	0.97412	1.22399
NCOA2	1.07669	0.618536	0.536222	0.851938	1.36072
MYCBP2	1.04416	0.231362	0.817034	0.724056	1.50579
DRAM1	1.26028	2.13699	0.0325988	1.01935	1.55816
RPL7A	1.17108	1.36064	0.173627	0.932804	1.47021
CLEC3B	0.6958	-4.39029	1.13197e-05	0.591786	0.818096
SERPINA6	0.889575	-2.15891	0.030857	0.799924	0.989275
ANAPC11	1.12479	1.05266	0.292495	0.903608	1.40012
SLC9A9	1.35071	2.06524	0.0389005	1.01544	1.79666
PDCL3	1.77286	3.80889	0.000139592	1.32042	2.38033
KCNJ5	0.858174	-1.12724	0.259639	0.65778	1.11962
GIMAP1	0.701133	-1.67201	0.094522	0.462429	1.06306
RPL36A	1.09333	1.04306	0.29692	0.924563	1.2929
OTOA	0.66728	-0.338785	0.734772	0.0642514	6.93001
GNAS	1.26485	1.96016	0.0499774	1.00002	1.59982
MARCKSL1	1.33589	4.04309	5.27523e-05	1.16092	1.53723
DDX3X	1.44278	2.48079	0.0131092	1.08	1.92742
ALDOC	1.01744	0.284824	0.775779	0.903303	1.146
COX5A	0.946597	-0.370976	0.710656	0.708335	1.265
CALCRL	0.863421	-1.34788	0.177697	0.697402	1.06896
HSPA2	1.24276	1.79471	0.0726998	0.980187	1.57568
RPS29	0.991186	-0.0831058	0.933767	0.804421	1.22131
DST	0.856193	-1.15076	0.249829	0.657248	1.11536
SERPING1	0.787473	-2.75667	0.00583924	0.664448	0.933278
APRT	1.14066	1.15573	0.247791	0.912486	1.4259
SNN	1.39764	2.5105	0.0120561	1.07618	1.81512
RNH1	1.71687	3.03136	0.00243451	1.2105	2.43505
GFOD1	0.563414	-2.41269	0.0158351	0.353518	0.897933
COL18A1	0.763379	-2.76427	0.00570511	0.630375	0.924446
JOSD2	1.23916	2.14029	0.0323313	1.01823	1.50802
PNCK	1.18507	2.29276	0.0218618	1.02495	1.37019
RPL12	1.13773	1.1562	0.247599	0.914203	1.41591
IGFBP2	0.974911	-0.571443	0.5677	0.893544	1.06369
CXCL11	1.03676	0.384547	0.700573	0.86253	1.24618
PPP1R9B	1.21894	1.7435	0.0812455	0.975719	1.5228
SLC44A2	1.05177	0.538538	0.590205	0.875279	1.26384
AFF4	0.928135	-0.504351	0.614015	0.694617	1.24016
RABAC1	1.04331	0.386758	0.698935	0.841602	1.29335
RASSF5	0.971854	-0.224697	0.822215	0.757613	1.24668
SPP2	0.862086	-4.06589	4.78493e-05	0.802569	0.926016
MBNL1	1.25388	1.50693	0.131829	0.934245	1.68288
KCNQ1	1.07584	0.800833	0.423228	0.899599	1.28661
PSENEN	1.42745	2.91563	0.00354968	1.12373	1.81326
APOLD1	0.854591	-1.45612	0.14536	0.691678	1.05588
MRPL40	0.933128	-0.4257	0.670326	0.678498	1.28332
ZNF703	1.102	1.27693	0.201628	0.949375	1.27915
RPS27A	1.25074	2.0408	0.0412703	1.0089	1.55054
THEMIS2	1.08469	0.719127	0.472063	0.869117	1.35374
PTPN1	1.34603	1.86691	0.0619135	0.985298	1.83884
RPL10	1.09266	0.688326	0.491247	0.848983	1.40629
KPNA2	1.69414	5.64795	1.62376e-08	1.41091	2.03423
RPS13	1.27523	1.86516	0.0621587	0.987718	1.64644
TSPYL1	1.02676	0.178848	0.858057	0.768735	1.3714
MRPL33	1.32907	2.16254	0.0305767	1.02701	1.71999
SERPINA4	0.928836	-1.69893	0.089332	0.853005	1.01141
DHRS9	1.0512	0.21401	0.83054	0.665418	1.66063
ACP1	2.09379	4.07158	4.66947e-05	1.46705	2.98829
LRRC25	1.27927	2.24979	0.0244623	1.03224	1.58543
FRMD4B	1.02253	0.139603	0.888974	0.747903	1.39799
ARRDC4	0.887272	-1.60976	0.10745	0.767031	1.02636
SLC25A6	1.20086	1.71608	0.0861483	0.974322	1.48006
LDB2	0.696516	-2.58527	0.00973035	0.529484	0.91624
ZBTB10	1.14681	0.866867	0.386015	0.841363	1.56314
PLXNB2	1.12975	1.03187	0.302133	0.896079	1.42435
CYP1B1	0.996517	-0.0433757	0.965402	0.851153	1.16671
RBM39	1.31672	1.59428	0.110873	0.93884	1.84668
IRF8	0.989467	-0.0913726	0.927197	0.788421	1.24178
ZNF189	1.17813	1.45455	0.145794	0.944631	1.46935
RAP2B	1.49981	3.07226	0.00212444	1.15807	1.94241
H2AFY	2.02105	4.41499	1.01015e-05	1.47884	2.76206
LTB	0.964208	-0.565255	0.571901	0.849737	1.0941
PI3	1.03627	0.694023	0.487667	0.937079	1.14596
SEMA3C	1.18022	1.1472	0.251299	0.889235	1.56641
UTRN	1.26353	1.98642	0.0469865	1.00312	1.59155
TGFB1	1.15886	2.16839	0.0301287	1.01427	1.32406
ITGB2	1.13549	1.47038	0.141458	0.958575	1.34506
FAM167B	0.819782	-1.64761	0.0994326	0.647196	1.03839
ANPEP	0.896976	-1.54954	0.121251	0.781726	1.02922
CENPW	1.34961	3.72416	0.000195969	1.15261	1.58029
SNX29	1.32956	1.51746	0.129149	0.920294	1.92082
VAMP2	0.853715	-1.04226	0.297292	0.634085	1.14942
NCOA3	1.1514	1.06808	0.285484	0.888944	1.49134
UGT2B7	0.963207	-0.917255	0.359009	0.889061	1.04354
C14orf119	1.97212	3.58632	0.000335373	1.36066	2.85837
MDH1	1.28221	1.70933	0.0873908	0.964206	1.7051
CLDN7	0.947821	-0.938248	0.348117	0.847438	1.06009
SAP30	1.75083	4.29672	1.73343e-05	1.35609	2.26048
IL18	1.16006	1.60113	0.109349	0.967272	1.39128
COX20	1.10929	0.557593	0.577122	0.770389	1.59728
COX8A	1.24743	1.52087	0.128292	0.938164	1.65865
GRAMD3	1.05482	0.278396	0.780709	0.724452	1.53583
MLXIP	1.52625	2.51335	0.011959	1.09757	2.12236
PLSCR1	1.14539	1.52175	0.128072	0.961665	1.3642
BCAP31	1.15874	1.28945	0.197243	0.926247	1.44959
PSMB10	1.07333	0.634884	0.525504	0.862695	1.33539
EIF3I	1.73657	3.37299	0.000743567	1.26012	2.39315
BTNL9	0.672574	-2.78696	0.00532054	0.508858	0.888964
RERE	1.3453	2.18857	0.0286282	1.03147	1.75461
ARRB2	1.31915	2.31761	0.0204707	1.04367	1.66735
FXYD5	1.09515	1.10751	0.268072	0.932433	1.28626
P4HA2	1.20872	1.74493	0.0809976	0.97691	1.49554
TCEB2	1.02173	0.191348	0.848253	0.81978	1.27344
AIF1	1.06501	0.761248	0.446509	0.905586	1.25249
CLDN3	1.06279	0.977862	0.328142	0.940667	1.20078
ATP5B	1.25824	1.51083	0.130833	0.933991	1.69505
PEA15	1.36176	2.72877	0.00635713	1.09089	1.69989
LYPD3	1.22214	1.15034	0.250005	0.868329	1.7201
TDP2	1.42196	2.31575	0.0205717	1.05558	1.91551
PSMA5	1.66888	3.26318	0.0011017	1.22696	2.26997
TAGAP	1.01126	0.0629357	0.949818	0.713557	1.43317
PRAME	1.1393	2.27439	0.0229423	1.01819	1.27482
TNIP3	2.02914	1.26315	0.206534	0.676821	6.08343
NFIL3	1.02929	0.289178	0.772445	0.84637	1.25174
HSPB11	1.65844	3.21498	0.00130452	1.21833	2.25755
TREM2	1.2624	3.37653	0.000734076	1.1027	1.44524
CXCR4	1.05066	0.648395	0.51673	0.904872	1.21993
GABARAPL2	1.03298	0.160487	0.872498	0.695002	1.53532
CSNK2B	1.2574	1.87994	0.0601157	0.990298	1.59654
TRAF1	0.972285	-0.164306	0.86949	0.695321	1.35957
ANKH	1.15652	1.12717	0.259672	0.89813	1.48926
CRTAP	1.12132	0.991652	0.321367	0.894216	1.40609
MAP1LC3B	1.2581	1.66288	0.0963363	0.959811	1.64908
PSMC3	1.36812	1.73001	0.0836279	0.959194	1.95138
GIMAP8	0.732262	-1.94273	0.0520485	0.534728	1.00277
RHOH	0.870787	-0.542513	0.587465	0.528237	1.43547
CKS1B	1.41201	3.12431	0.00178225	1.13721	1.75321
CPEB3	0.629245	-2.87771	0.00400577	0.458986	0.862662
PTMS	0.930804	-0.652237	0.514248	0.750373	1.15462
CUL4B	1.69997	3.45191	0.000556638	1.25776	2.29764
NPW	0.980808	-0.401216	0.688261	0.892218	1.07819
DOCK9	1.12925	0.691536	0.489229	0.800145	1.59373
SLC22A23	1.08366	0.671159	0.50212	0.857027	1.37023
AKT1	1.41327	2.03367	0.0419848	1.01262	1.97244
ADAR	1.40723	2.41492	0.0157386	1.06648	1.85685
C19orf53	1.17306	1.26318	0.206526	0.91572	1.50271
HNRNPUL1	1.39493	2.16627	0.0302907	1.03221	1.88511
PLAC9	0.874384	-1.43462	0.151395	0.727874	1.05038
SLC19A2	0.926656	-0.734398	0.462706	0.75619	1.13555
MGST1	1.04701	0.595797	0.551311	0.900156	1.21783
ADPRH	1.41671	1.90861	0.0563121	0.990672	2.02596
TRMT112	1.47009	2.43943	0.0147105	1.07868	2.00354
BST2	1.02324	0.392022	0.695042	0.912193	1.14781
NMB	1.10222	1.20279	0.229059	0.940569	1.29166
FKBP2	1.01809	0.13895	0.88949	0.790602	1.31103
SAR1A	1.8921	2.65382	0.00795864	1.18143	3.03025
PAPSS1	1.49913	3.26478	0.0010955	1.17564	1.91161
C4orf48	1.1033	1.43052	0.152569	0.96427	1.26238
CFHR3	0.849255	-3.68818	0.000225868	0.778624	0.926294
RPL10A	1.10459	0.852154	0.394129	0.878691	1.38858
SERINC2	1.21686	2.12002	0.0340041	1.01493	1.45897
PLA2G16	1.07355	0.975787	0.32917	0.930924	1.23802
ZNF622	1.56002	2.82952	0.00466172	1.14644	2.12279
MAPKAPK2	1.49651	2.90387	0.00368577	1.14001	1.96448
ZNF385A	1.13027	1.45646	0.145265	0.95855	1.33276
SF1	1.93215	2.91056	0.00360778	1.24	3.01064
GPI	1.13552	1.12931	0.258768	0.910757	1.41574
TCF7L2	1.19588	1.05021	0.293622	0.856448	1.66985
KLF11	1.12668	1.07821	0.280938	0.907068	1.39945
LDLR	0.835509	-1.71893	0.0856266	0.680703	1.02552
PLTP	1.16041	2.6627	0.00775154	1.04005	1.29471
SNRPF	1.33871	2.22358	0.0261767	1.03519	1.73122
LMO2	0.71695	-2.14603	0.0318703	0.529062	0.971562
GPCPD1	0.887169	-0.710179	0.477593	0.637547	1.23452
DRAP1	1.57201	2.91564	0.00354964	1.15983	2.13067
KAT6A	0.977021	-0.143855	0.885615	0.711785	1.34109
RASGRP4	2.71827	2.53626	0.0112044	1.25511	5.88714
CYP2A7	0.956769	-1.16863	0.242553	0.888418	1.03038
DDIT4	1.11625	1.556	0.119709	0.971852	1.28211
SELT	1.56686	2.21237	0.026941	1.05257	2.33243
NDUFA9	1.22725	1.13707	0.255509	0.86226	1.74675
TANK	1.50301	2.43265	0.014989	1.08239	2.08707
BANF1	1.49838	2.5595	0.0104823	1.09935	2.04223
FXYD6	0.728403	-2.13334	0.0328965	0.544413	0.974574
MORF4L1	1.26418	1.28411	0.199104	0.883927	1.808
GLRX3	1.89384	3.462	0.000536183	1.31926	2.71868
S1PR1	0.770667	-2.60609	0.00915824	0.633553	0.937456
LPP	1.41771	2.05311	0.0400617	1.01596	1.97832
PTPN18	1.24531	0.978513	0.327821	0.802485	1.93249
IQGAP1	1.18295	1.64634	0.0996939	0.968501	1.44489
CMTM8	1.02695	0.235924	0.813491	0.823396	1.28082
VPS13C	1.09136	0.52404	0.600251	0.786984	1.51345
UCHL1	1.13527	2.8411	0.00449586	1.04013	1.23912
DIP2A	1.06752	0.280114	0.77939	0.675798	1.68632
RPL28	1.12544	1.23652	0.216264	0.933197	1.35729
NBPF1	1.88806	2.82029	0.00479802	1.21394	2.93653
AZIN1	1.24678	1.92042	0.0548046	0.995469	1.56154
HBA1	0.742257	-1.10982	0.267077	0.438481	1.25649
USP37	1.74004	2.17427	0.0296845	1.05611	2.86686
U2AF1	12.4768	1.08721	0.276945	0.131856	1180.62
USP53	0.839845	-0.815926	0.414542	0.552224	1.27727
FMN1	2.09497	2.03908	0.0414419	1.02911	4.26475
FAM103A1	0.979381	-0.127471	0.898567	0.710934	1.34919
TMEM45A	1.17943	2.79302	0.00522177	1.05046	1.32425
MGP	0.944683	-0.961192	0.336456	0.841185	1.06091
LHFP	0.965179	-0.396178	0.691973	0.809954	1.15015
ANGPTL3	0.945024	-1.13761	0.255282	0.857303	1.04172
RPL11	1.20908	1.4317	0.15223	0.932343	1.56797
JUNB	1.00847	0.101782	0.918929	0.857225	1.18641
FAM174B	0.918488	-0.743839	0.456974	0.734132	1.14914
ARHGEF6	0.924731	-0.490717	0.623626	0.676517	1.26401
NRROS	1.13882	0.710117	0.477632	0.795496	1.63031
COMMD3	2.15849	4.2459	2.1772e-05	1.51322	3.07892
TM4SF19	1.48572	2.81878	0.00482063	1.1282	1.95653
IKZF1	0.869629	-0.661977	0.507986	0.575064	1.31508
MARCKS	1.3705	3.48815	0.000486376	1.14807	1.63602
WAC	1.95996	3.90989	9.23391e-05	1.39878	2.74629
DNAJC8	1.931	3.93489	8.32352e-05	1.39134	2.67996
FCN3	0.846393	-2.17111	0.0299227	0.728094	0.983912
RHEB	1.91583	3.78897	0.000151273	1.36867	2.68173
ANKRD22	1.09089	1.15807	0.246835	0.941538	1.26394
EEF2	1.00963	0.0638075	0.949123	0.752098	1.35535
BIRC5	1.34088	4.27574	1.90502e-05	1.17218	1.53385
TOMM22	1.59352	3.18898	0.00142778	1.19671	2.12191
TNFRSF12A	1.15007	1.92278	0.0545079	0.9973	1.32624
UQCC2	1.15216	1.17365	0.240536	0.909471	1.4596
EHBP1L1	1.43146	2.50636	0.0121982	1.08133	1.89494
PSMD14	2.26428	5.10332	3.33744e-07	1.65431	3.09916
ENGASE	0.960401	-0.245403	0.806144	0.695514	1.32617
DEDD2	1.18402	0.893517	0.37158	0.817418	1.71503
SLC3A2	1.2724	1.97152	0.0486642	1.00141	1.61671
POLE4	1.42429	3.16644	0.00154316	1.14426	1.77285
PRKACA	0.824072	-1.25238	0.210432	0.608767	1.11552
OSBPL1A	1.20308	1.29908	0.193917	0.910229	1.59016
ATP5C1	1.39722	2.17014	0.0299964	1.03292	1.89
NFIB	0.959451	-0.311043	0.755768	0.739168	1.24538
LAGE3	1.35242	3.32784	0.000875218	1.13212	1.61559
S100A14	1.04566	1.04734	0.294945	0.961845	1.13677
HADH	0.811682	-1.79701	0.0723346	0.646479	1.0191
CD33	1.77944	2.07953	0.037569	1.03369	3.06321
MZB1	0.869143	-1.70333	0.0885068	0.739615	1.02136
HIGD1B	1.04336	0.261502	0.793705	0.759033	1.4342
TTYH2	1.20195	1.35008	0.176991	0.920264	1.56985
FAM213A	1.01322	0.112863	0.910139	0.806619	1.27273
SLC6A8	1.10886	1.87352	0.0609972	0.995243	1.23545
POU2F1	2.6585	3.78511	0.000153639	1.60235	4.4108
DPYSL2	1.17937	1.47579	0.140001	0.947311	1.46828
TSPAN13	1.16574	3.09011	0.00200082	1.05769	1.28483
RGS16	1.03719	0.53049	0.595773	0.9063	1.18697
PARK7	1.22484	1.39423	0.163248	0.921001	1.62891
APOBR	1.17246	1.04376	0.296598	0.869652	1.58071
DPCD	1.23058	1.77697	0.0755727	0.97886	1.54702
NUDT5	1.41085	2.10108	0.0356344	1.02339	1.94501
TKTL1	1.36111	3.82559	0.00013046	1.16224	1.594
CXCL9	0.94614	-0.976626	0.328754	0.846643	1.05733
APLP2	1.38383	2.48591	0.0129221	1.07115	1.78779
AGRP	0.854117	-0.609552	0.542159	0.514418	1.41814
COA3	1.21534	1.59608	0.110471	0.956511	1.5442
LSM6	1.17097	0.812673	0.416406	0.800256	1.71342
POLR2H	1.56748	3.31093	0.00092985	1.20129	2.04529
HPR	0.922473	-1.96271	0.0496795	0.851052	0.999887
TSPAN4	1.23599	1.90714	0.0565023	0.994149	1.53665
NDUFA13	1.04239	0.43389	0.664369	0.864132	1.25743
KCNE3	1.40381	2.48612	0.0129143	1.07443	1.83417
GHITM	0.938549	-0.366435	0.714041	0.668553	1.31758
DOCK11	0.89335	-0.676014	0.499032	0.644197	1.23887
ABRACL	1.20053	2.13686	0.0326091	1.01525	1.41964
CCL14	0.5932	-2.57876	0.00991552	0.398864	0.882221
PDLIM7	1.28991	2.35107	0.0187195	1.04326	1.59487
TCHH	1.23116	0.303188	0.761747	0.320975	4.72236
LILRB2	1.14271	0.853319	0.393483	0.841129	1.55243
PPARD	1.30589	2.34389	0.0190835	1.04469	1.63241
ARF4	1.64945	3.5297	0.000416038	1.24927	2.17783
BAIAP2	0.702658	-3.07916	0.00207588	0.561297	0.879621
PSMC1	1.50469	1.8811	0.0599587	0.983015	2.30322
NEK7	1.25014	1.93087	0.0534991	0.996642	1.56811
GAA	1.09612	0.728902	0.466061	0.856407	1.40294
RHOBTB1	1.06242	0.942564	0.345904	0.936733	1.20497
MRPL21	1.02447	0.210416	0.833343	0.817932	1.28315
PDCD10	1.827	3.69348	0.000221209	1.32692	2.51554
HERC1	0.815119	-1.25457	0.209634	0.592278	1.1218
SECTM1	1.08641	1.04082	0.297961	0.92942	1.26993
CYP2A6	0.957067	-1.64673	0.0996129	0.908364	1.00838
SYF2	1.43613	1.81487	0.069544	0.971477	2.12304
CLEC4G	0.870219	-1.26396	0.206246	0.701477	1.07955
CHCHD10	0.93212	-0.81134	0.417171	0.786548	1.10464
TESK1	1.49484	2.55098	0.010742	1.09762	2.03582
AKR1C4	0.972305	-0.579152	0.562487	0.884144	1.06926
EMC3	1.4409	2.08717	0.0368726	1.02251	2.03049
ATF4	1.41208	2.54892	0.0108057	1.083	1.84116
NDUFB1	0.921468	-0.647834	0.517093	0.719479	1.18016
TBL1X	1.31406	2.05161	0.0402077	1.01227	1.7058
CTTNBP2NL	1.38186	2.20003	0.027805	1.03592	1.84333
PER3	0.962155	-0.326927	0.743723	0.763478	1.21253
DCK	1.50779	3.32403	0.000887261	1.18355	1.92087
ATP6AP2	1.5781	2.77331	0.00554897	1.14316	2.17852
SULF2	1.04082	0.60645	0.544216	0.914568	1.18451
ZNHIT1	0.882036	-0.992573	0.320918	0.688401	1.13014
MAN2A1	0.942625	-0.414616	0.678423	0.712908	1.24636
EDNRB	0.82874	-1.82467	0.0680511	0.67731	1.01403
SLC39A4	1.1165	1.81185	0.0700091	0.991032	1.25785
GNPDA1	1.69829	4.70552	2.53215e-06	1.36209	2.11747
EHD1	1.78001	3.47422	0.00051234	1.28572	2.46431
HS3ST1	1.25887	0.94871	0.342768	0.7824	2.02549
TRIM22	0.920021	-0.924932	0.355001	0.771054	1.09777
RPS23	1.23798	1.74367	0.0812166	0.973866	1.57372
ITIH3	0.940198	-1.19263	0.233013	0.849588	1.04047
CLK1	0.984618	-0.115242	0.908254	0.756437	1.28163
RAB10	1.78218	4.46438	8.03023e-06	1.38286	2.29681
MASP2	0.878173	-2.92222	0.00347543	0.804894	0.958123
SSBP1	1.78491	3.14364	0.0016686	1.24377	2.56148
EIF4EBP2	1.05877	0.422545	0.672628	0.812376	1.3799
ORM2	0.951205	-0.991348	0.321516	0.861631	1.05009
SNTB2	1.33317	1.35484	0.17547	0.87947	2.02092
COPZ1	1.60455	2.59609	0.00942913	1.12284	2.29292
CSF2	1.07946	0.0558877	0.955431	0.073907	15.7662
ZDHHC14	1.05308	0.313131	0.754181	0.761846	1.45565
PSMD7	1.81298	3.24717	0.0011656	1.26599	2.59632
KRT17	1.33045	4.0278	5.63008e-05	1.15787	1.52875
TOMM5	1.81037	3.50823	0.000451102	1.29945	2.52219
GJA4	0.761518	-2.61634	0.00888793	0.620931	0.933935
EMC7	1.06405	0.331499	0.740268	0.737143	1.53593
HPGDS	1.36746	1.60655	0.108152	0.933473	2.00321
PPP1CA	1.42404	2.22304	0.0262132	1.04272	1.94482
HIST1H2AC	0.961719	-0.564428	0.572463	0.839817	1.10132
ANP32E	1.59917	3.74928	0.000177344	1.25114	2.044
LRIF1	1.54791	3.00729	0.00263591	1.16434	2.05784
PLIN3	1.43132	3.04238	0.00234716	1.13608	1.8033
ADAMTS4	0.960982	-0.295973	0.76725	0.738334	1.25077
EIF4E	2.50072	3.18416	0.00145174	1.42247	4.3963
PPP1R14A	0.843603	-1.57874	0.114396	0.683032	1.04192
NRP2	1.11437	0.685874	0.492793	0.817782	1.51852
RASGRP3	0.94639	-0.290458	0.771466	0.652523	1.3726
AKNA	0.894099	-0.766588	0.443327	0.67157	1.19036
SLC2A8	0.882034	-0.750404	0.453012	0.635476	1.22425
FEZ2	1.76357	3.90462	9.43755e-05	1.32652	2.34462
RNF13	1.16184	1.014	0.310582	0.869409	1.55264
PKN1	1.17421	1.67793	0.0933617	0.973366	1.41651
SRP9	1.23853	1.41628	0.156693	0.921161	1.66523
NCOA7	1.06825	0.662287	0.507787	0.878649	1.29877
BAX	1.26017	2.0132	0.0440941	1.00613	1.57836
RHOBTB3	0.94043	-0.596124	0.551092	0.768473	1.15087
GBE1	1.13645	1.2624	0.206804	0.931763	1.38609
HCFC1R1	1.17417	1.45107	0.146761	0.945247	1.45852
HSD17B2	0.903513	-1.33667	0.181331	0.778612	1.04845
VNN1	1.03869	0.921351	0.356867	0.95811	1.12605
TBC1D8	1.17666	1.34636	0.178186	0.928539	1.49109
UBE2V2	1.51912	2.37149	0.0177163	1.07526	2.14622
MOB3A	1.46431	2.73151	0.00630449	1.11374	1.92522
DISC1	1.32236	1.04437	0.296313	0.782733	2.23401
CYYR1	0.714013	-2.26604	0.0234492	0.533547	0.955521
PUF60	1.31787	2.33663	0.0194587	1.0455	1.66121
GPR35	1.15789	1.65052	0.0988365	0.972889	1.37808
RPL27	1.20426	1.70814	0.0876094	0.972972	1.49052
PARP8	1.22586	1.30226	0.192828	0.902263	1.66551
SSR2	1.38481	2.9819	0.00286468	1.11804	1.71524
CREM	1.3074	1.35716	0.174731	0.887759	1.9254
GOLGB1	1.04839	0.259866	0.794967	0.734075	1.49728
SWAP70	1.45228	2.7331	0.00627413	1.11132	1.89784
NFATC1	1.1215	0.619745	0.535426	0.780378	1.61174
NMRK1	0.719435	-1.88119	0.0599462	0.510499	1.01388
ARID1B	1.43466	1.90924	0.0562311	0.990457	2.07808
FABP1	0.969611	-0.907378	0.364207	0.907083	1.03645
TAF5L	1.10778	0.573316	0.56643	0.780689	1.57193
FLNA	1.13793	1.90907	0.0562527	0.996562	1.29935
ZNRF2	1.01693	0.108961	0.913233	0.751843	1.37549
H2AFV	1.37961	1.82253	0.0683749	0.976025	1.95007
ZSWIM6	1.12985	0.718219	0.472622	0.809709	1.57658
FETUB	0.926518	-1.87393	0.06094	0.855433	1.00351
ARHGAP4	1.1994	2.26237	0.0236746	1.0246	1.40402
IRF7	1.07956	0.821497	0.411363	0.899344	1.29589
RASSF4	1.07625	0.711787	0.476597	0.879101	1.31761
FAM65A	1.33288	1.78973	0.073498	0.973038	1.8258
TBC1D16	1.40275	2.5566	0.01057	1.08218	1.81827
PTGS2	1.07433	0.240369	0.810044	0.598758	1.92762
NKG7	0.900946	-1.39427	0.163236	0.778067	1.04323
CD55	1.10184	1.12688	0.259792	0.930815	1.30428
MRPL47	1.522	2.91044	0.00360917	1.14702	2.01955
MAP2K3	1.11188	0.782772	0.433761	0.852583	1.45003
TRIM14	1.15973	1.10702	0.268286	0.892101	1.50765
RAB1A	1.59191	2.77013	0.00560347	1.14566	2.212
RNASE6	1.09401	0.998109	0.318227	0.917054	1.30512
ERP44	1.01402	0.064841	0.948301	0.66576	1.54444
TRPS1	1.67682	2.55693	0.01056	1.12826	2.49207
MAL2	1.1323	1.84419	0.0651555	0.99223	1.29214
PSMB8	1.03426	0.367804	0.71302	0.864313	1.23762
RBMS1	1.31062	2.03762	0.0415878	1.01036	1.70012
ENTPD1	1.38338	1.64885	0.0991791	0.940602	2.0346
GTSF1	1.10082	1.70137	0.0888726	0.985507	1.22963
SRSF9	1.69292	3.43445	0.000593753	1.2536	2.2862
CDH13	1.02758	0.127983	0.898162	0.67745	1.55866
EEF1E1	1.70652	4.35663	1.32081e-05	1.3418	2.17036
HSPD1	1.80014	3.96993	7.18938e-05	1.34667	2.4063
DFNA5	1.64699	3.99374	6.50404e-05	1.28928	2.10394
NDUFA12	1.24408	1.18422	0.236324	0.866701	1.78576
FMNL1	1.0453	0.356051	0.721803	0.81906	1.33404
NHP2	1.591	3.27209	0.00106755	1.20468	2.10122
MVP	1.17704	1.57688	0.114823	0.961174	1.44139
PGC	0.977322	-0.624732	0.532147	0.909458	1.05025
ITPR2	0.81439	-2.17203	0.0298531	0.67666	0.980153
DNAJC3	1.17549	1.24394	0.21352	0.911133	1.51655
SPSB1	1.17905	1.77034	0.0766711	0.982512	1.4149
IBSP	1.17508	1.30015	0.19355	0.921384	1.49864
IRF5	1.55296	2.6906	0.00713246	1.12696	2.13999
MZT2A	1.14835	1.34113	0.179877	0.938166	1.40563
FAH	0.825374	-1.63424	0.102208	0.655675	1.03899
IFRD1	1.31086	1.98516	0.0471263	1.00344	1.71245
MRPS18C	0.970363	-0.105715	0.915809	0.555516	1.69501
BAMBI	1.22297	3.33609	0.000849664	1.08657	1.37648
BHLHE40	1.06168	0.728666	0.466206	0.90381	1.24712
MMP19	1.25032	1.69402	0.0902616	0.965536	1.6191
MRPL28	1.14941	1.11778	0.26366	0.9004	1.46729
HMGB1	1.27028	1.38114	0.167236	0.904599	1.7838
TK2	0.789871	-1.34936	0.177221	0.560732	1.11265
MGAT1	1.04873	0.239592	0.810647	0.71059	1.54778
SGK1	0.908777	-1.19704	0.231292	0.777029	1.06286
CFDP1	1.30659	1.71744	0.0858993	0.96294	1.77288
FSCN1	1.27203	3.00266	0.00267627	1.08715	1.48836
FAM72A	5.50438	4.39838	1.09064e-05	2.57419	11.77
CCNB1	1.45441	4.71247	2.44731e-06	1.24458	1.69961
TMEM51	1.17714	2.10598	0.0352058	1.01137	1.37008
PSME4	1.79696	2.66524	0.00769343	1.16777	2.76517
ATP5H	1.15994	0.931453	0.351619	0.84889	1.58496
GSTP1	1.0337	0.533922	0.593396	0.91529	1.16742
SEPT9	1.4217	2.35765	0.0183909	1.06115	1.90476
HCAR2	1.53526	2.58331	0.00978581	1.10898	2.12538
PUM2	1.5782	2.65043	0.00803893	1.12622	2.21157
BUD31	1.53109	3.00658	0.00264204	1.15985	2.02117
CTNNBL1	1.06218	0.46183	0.644203	0.822278	1.37207
DPM1	1.85604	3.488	0.000486642	1.31118	2.6273
FGD2	1.32945	1.1489	0.250595	0.817891	2.16096
ANKRD9	1.05823	0.401122	0.68833	0.802562	1.39534
GPC3	1.02389	0.784424	0.432791	0.965232	1.08612
GTF2H5	0.971836	-0.163015	0.870506	0.689323	1.37014
MYO5A	1.26916	1.43736	0.150616	0.916988	1.75657
MTCH2	1.1127	0.495298	0.62039	0.729207	1.69788
TBC1D14	1.07056	0.551655	0.581185	0.84025	1.36399
PAGE4	0.980183	-0.426006	0.670104	0.893953	1.07473
MEA1	1.26814	1.70258	0.0886463	0.964726	1.66698
HAS1	0.894852	-0.439635	0.660202	0.545319	1.46843
CHN2	0.865912	-1.1393	0.254577	0.67594	1.10927
ITM2B	0.973961	-0.190688	0.84877	0.742622	1.27737
TNFSF12	1.12731	1.13063	0.25821	0.915854	1.38758
IDH2	0.858522	-1.45744	0.144995	0.699295	1.054
HIPK3	1.09048	0.572716	0.566837	0.810736	1.46675
DUSP8	0.980689	-0.181927	0.85564	0.794864	1.20996
CCND3	1.15667	1.12914	0.25884	0.898442	1.48912
FOXP1	1.00256	0.0153269	0.987771	0.722784	1.39064
PLEKHA1	1.16178	0.749742	0.45341	0.785019	1.71935
CFHR1	0.947367	-1.52803	0.126505	0.88389	1.0154
HELZ	1.10139	0.606428	0.544231	0.806091	1.50488
MGAT5	1.26408	2.16397	0.0304669	1.02234	1.56298
SMYD4	1.38149	1.29697	0.194641	0.847727	2.25134
PSMC5	1.3328	1.91426	0.0555864	0.993165	1.78857
SPINT1	1.00368	0.0785247	0.937411	0.915651	1.10018
MXD1	1.21521	1.28936	0.197274	0.903593	1.63428
BRD4	1.32351	1.54324	0.122773	0.927106	1.8894
KHSRP	1.326	1.88759	0.0590804	0.98924	1.77739
CSRNP1	0.869543	-1.2235	0.221139	0.695088	1.08778
SMOX	1.44985	4.43254	9.31287e-06	1.23024	1.70865
ST3GAL1	0.926207	-0.980091	0.327041	0.794568	1.07965
FAM107A	0.666454	-2.41441	0.0157606	0.479415	0.926466
RAB42	1.67929	4.18359	2.86943e-05	1.31722	2.14089
COMMD8	1.74299	4.12889	3.64516e-05	1.33891	2.269
APBA1	0.821461	-1.64128	0.10074	0.649515	1.03893
COX17	0.823393	-1.1229	0.261482	0.586548	1.15588
LSM3	1.36387	1.83939	0.0658573	0.979864	1.89837
CORO1C	1.64076	3.73935	0.000184494	1.2657	2.12695
MMP1	1.4929	4.82174	1.42313e-06	1.2685	1.757
DNTTIP2	2.38412	4.22838	2.35375e-05	1.59377	3.56639
EFNB2	0.948856	-0.416584	0.676983	0.741193	1.2147
PTX3	1.30022	2.02658	0.0427054	1.00867	1.67604
RAC2	1.01924	0.245502	0.806068	0.875398	1.18671
GCNT1	1.33612	2.21228	0.0269475	1.0336	1.72717
VPS37B	1.13776	0.903024	0.366513	0.859792	1.50561
GARS	1.83798	4.41908	9.91219e-06	1.40314	2.40759
RPSA	1.1687	1.66135	0.0966434	0.972369	1.40467
AIMP1	1.12049	0.668268	0.503963	0.802601	1.56429
ASPH	1.23709	2.66619	0.00767155	1.05798	1.44653
LASP1	1.41404	2.77489	0.00552211	1.1071	1.80608
INSIG2	1.00855	0.0826408	0.934137	0.824114	1.23427
IER5L	1.20784	2.22658	0.0259753	1.02287	1.42626
COLGALT1	1.73963	4.20977	2.55633e-05	1.34433	2.25117
CNTRL	1.22059	1.12816	0.259251	0.863318	1.72572
SNX10	1.10531	1.29939	0.193808	0.950374	1.2855
HIC1	1.11328	0.533236	0.59387	0.750428	1.65157
UBE2D1	1.7457	3.47866	0.000503926	1.27538	2.38947
TICAM1	1.1307	1.00307	0.315825	0.889427	1.43741
WIPI2	1.33851	1.45317	0.146175	0.90332	1.98335
METRNL	1.10102	1.28224	0.199759	0.950408	1.27549
EZR	1.1954	2.17085	0.0299423	1.01749	1.40442
ATOX1	0.931018	-0.673066	0.500905	0.756075	1.14644
COPS6	1.45385	2.57454	0.0100374	1.09344	1.93306
PVRL2	1.07863	0.735377	0.46211	0.881573	1.31974
PDXK	1.35095	2.1373	0.0325739	1.02527	1.78007
FGD4	0.810939	-1.48374	0.137878	0.614845	1.06958
PLXNA1	1.55047	3.92406	8.70701e-05	1.24546	1.93016
CYB5R1	1.15611	1.11062	0.26673	0.895	1.49339
APOA4	1.02093	0.767414	0.442835	0.96833	1.07638
PIK3R5	1.09365	0.391173	0.695669	0.698357	1.71269
C12orf57	1.08597	0.802322	0.422367	0.887812	1.32835
PAIP2	1.7226	2.68506	0.00725175	1.15819	2.56204
TAF9	2.03028	3.31428	0.000918786	1.3356	3.08629
MAFG	1.65357	4.20613	2.5978e-05	1.3081	2.09027
RPS25	1.05161	0.378727	0.704891	0.81051	1.36442
HSP90AB1	1.40484	2.77843	0.00546216	1.10532	1.78553
UCHL3	1.37754	2.11978	0.034025	1.02444	1.85233
C9	0.99949	-0.0175621	0.985988	0.944137	1.05809
TMCC3	1.39895	2.04671	0.040687	1.01433	1.9294
PHF20	1.99441	3.27602	0.00105281	1.3196	3.0143
OSM	1.50461	2.14764	0.031742	1.03635	2.18446
HCAR3	1.59707	1.8246	0.0680611	0.965864	2.64078
GNG5	1.84924	4.20972	2.55692e-05	1.38895	2.46207
SLC22A1	0.895801	-3.28503	0.00101973	0.838878	0.956585
BMP2K	1.90167	1.96187	0.0497778	1.00062	3.61409
WBSCR22	1.70347	2.95475	0.00312925	1.19642	2.42542
ZBTB8OS	2.10234	4.35763	1.31476e-05	1.50508	2.93662
CES2	0.904427	-1.72337	0.0848225	0.806784	1.01389
MTHFS	0.748592	-3.23117	0.00123286	0.628008	0.89233
RBBP8	1.34602	2.39075	0.0168141	1.055	1.71731
C1orf122	1.33136	2.5205	0.011719	1.06572	1.66322
UFD1L	1.43113	1.91947	0.0549244	0.992467	2.06368
TNNI3	1.27818	1.53128	0.1257	0.933597	1.74995
MTUS1	1.01741	0.161384	0.871791	0.824978	1.25474
VDAC2	1.63163	3.01468	0.00257253	1.18683	2.24313
PFDN4	1.53977	3.4667	0.00052688	1.20635	1.96534
EGR3	0.814434	-0.717194	0.473254	0.464773	1.42715
PSTPIP2	0.839563	-1.47476	0.140278	0.665457	1.05922
STAT4	0.792657	-1.58764	0.112368	0.594983	1.05601
ACADVL	0.799493	-1.81677	0.069253	0.628013	1.01779
HSPE1	1.34798	2.34833	0.0188578	1.05062	1.72949
WDR81	1.17137	0.948102	0.343077	0.844667	1.62444
CD300A	1.30376	2.23464	0.025441	1.03314	1.64527
IL10RB	1.50406	2.40747	0.0160636	1.07882	2.09692
RBPJ	1.58157	2.42684	0.015231	1.0922	2.29022
ROBO4	0.694457	-2.43286	0.0149801	0.517692	0.931578
F8A1	1.15775	1.21167	0.225638	0.913511	1.46728
FAM91A1	1.433	2.45715	0.0140042	1.07551	1.90931
SOX17	0.814508	-1.01521	0.310004	0.548113	1.21038
TMEM14C	1.42031	2.45253	0.0141854	1.07301	1.88001
TGOLN2	1.19523	1.47414	0.140445	0.942918	1.51506
SIRT1	0.972138	-0.199968	0.841506	0.736964	1.28236
PSMA6	1.25094	1.27868	0.201009	0.887549	1.76311
POLR2K	1.37743	2.30127	0.0213763	1.04864	1.80931
HSD17B11	0.980643	-0.192848	0.847078	0.803965	1.19615
CDO1	0.875325	-3.01723	0.00255098	0.802793	0.954412
WARS	1.2886	2.36521	0.0180198	1.0444	1.5899
JOSD1	1.46587	2.66473	0.00770497	1.10644	1.94205
TM4SF18	0.700102	-2.15293	0.0313238	0.506059	0.968549
CD40	1.07972	0.890081	0.373423	0.911929	1.27838
PTP4A2	2.00523	4.39751	1.09501e-05	1.47058	2.73425
TIPARP	1.11795	0.840229	0.40078	0.861921	1.45004
HMGN1	1.2186	1.55329	0.120354	0.949555	1.56387
NDUFB6	0.87219	-0.768009	0.442482	0.615247	1.23644
CD68	1.52079	3.30787	0.0009401	1.18629	1.94962
TUBB4B	1.38158	2.66682	0.00765723	1.08945	1.75204
PTPN9	1.09746	0.488555	0.625157	0.755709	1.59377
FN3K	0.973271	-0.247773	0.80431	0.785524	1.20589
LAMTOR2	1.10535	0.855551	0.392246	0.878715	1.39043
SELM	1.10668	1.90476	0.0568116	0.997066	1.22835
ADCY7	1.57328	1.8	0.0718609	0.960528	2.57693
MRPL42	1.79778	2.27167	0.0231066	1.08381	2.98208
RBP1	1.00381	0.0837753	0.933235	0.91827	1.09733
ANKRD44	1.35452	1.22408	0.220922	0.833248	2.2019
CATSPER1	1.88837	1.10595	0.268747	0.612078	5.82598
MAGEC2	1.09868	1.84239	0.0654181	0.994013	1.21436
RHOU	0.85713	-1.48914	0.136451	0.699721	1.04995
TSPYL2	1.00524	0.0467017	0.962751	0.80739	1.25156
RARA	0.946745	-0.409818	0.68194	0.72873	1.22998
CTTNBP2	1.31345	2.3098	0.0208994	1.04216	1.65536
DSCR8	1.20214	2.40619	0.0161197	1.03473	1.39662
CD53	1.02557	0.304507	0.760742	0.871747	1.20653
UBE2J1	1.28397	1.49383	0.13522	0.924968	1.7823
TLN1	1.17851	1.25973	0.207768	0.912744	1.52165
UFM1	1.16502	0.939892	0.347273	0.847246	1.60197
AKAP12	1.02773	0.349263	0.726892	0.881501	1.19821
RPL18	1.17233	1.54612	0.122076	0.958337	1.4341
YAF2	1.44962	1.07579	0.282021	0.737001	2.85128
SLC2A6	1.22169	2.34884	0.0188319	1.03371	1.44385
PON3	0.830953	-2.8622	0.00420706	0.73199	0.943297
TMEM126A	1.86779	3.19683	0.00138949	1.27344	2.73956
OFD1	1.28168	1.54601	0.122103	0.93571	1.75556
ACKR1	0.778289	-1.96545	0.0493621	0.606158	0.999301
MPLKIP	0.878729	-0.924263	0.35535	0.668029	1.15588
ZNF362	1.25019	1.48297	0.138083	0.930696	1.67936
WDR82	1.28834	1.60303	0.108928	0.945149	1.75614
NUTF2	1.39684	2.60968	0.00906274	1.08677	1.79538
HMG20A	1.00809	0.0584398	0.953398	0.769487	1.32067
UBE2N	1.70901	2.65176	0.00800726	1.15006	2.53964
SLC45A4	1.11537	0.985434	0.324411	0.897646	1.38591
NENF	1.14989	1.33357	0.182345	0.936502	1.41191
GPIHBP1	0.808712	-1.64373	0.100232	0.627839	1.04169
SEC11C	1.02953	0.274436	0.783749	0.83632	1.26738
DLC1	0.786306	-1.67049	0.0948233	0.593049	1.04254
JAK2	1.10732	0.551678	0.581169	0.770872	1.59061
HSPA6	1.23588	2.89186	0.00382966	1.07063	1.42664
ZBED3	0.895376	-0.93426	0.35017	0.710099	1.129
GBGT1	1.36175	2.12134	0.0338932	1.02377	1.81132
EIF5AL1	0.729139	-1.83187	0.0669707	0.520029	1.02233
GAB1	1.21523	1.00307	0.315826	0.830305	1.77862
FXYD2	1.03778	0.667818	0.50425	0.930754	1.15712
FTL	1.20307	2.36218	0.0181681	1.03198	1.40253
CST6	1.05276	0.144793	0.884874	0.524865	2.11162
DNAJB2	1.42811	2.50314	0.0123097	1.0804	1.88773
PSMB7	1.07919	0.480546	0.630839	0.790874	1.47261
GJB2	0.926176	-0.977512	0.328316	0.794167	1.08013
CASS4	0.994905	-0.0149306	0.988088	0.508826	1.94533
USP24	1.85183	3.40736	0.000655953	1.29919	2.63955
WDR18	1.13995	0.85149	0.394497	0.843226	1.5411
QSOX1	1.0266	0.493074	0.62196	0.92488	1.1395
S100A1	0.912348	-1.08364	0.278527	0.772864	1.07701
RPL21	1.04845	0.454687	0.649335	0.855005	1.28567
MAGEF1	1.22285	1.55678	0.119523	0.94923	1.57534
C7orf73	1.92138	3.14175	0.00167939	1.27845	2.88765
DCTPP1	1.44178	3.06646	0.00216607	1.14113	1.82163
MMRN2	0.751441	-2.15343	0.0312846	0.579349	0.974653
RPL7	1.14874	1.53994	0.123574	0.962886	1.37046
PIP5K1C	1.34395	2.07751	0.0377549	1.01687	1.77625
HEATR3	1.95914	3.28424	0.0010226	1.31149	2.9266
CAMK1	1.60092	2.77695	0.0054872	1.14849	2.23158
ITIH2	0.8819	-2.68754	0.00719809	0.804664	0.966549
ADAM15	1.40257	3.193	0.00140803	1.13956	1.72627
DMD	1.06692	0.477639	0.632907	0.817886	1.39178
ING1	1.08219	0.477857	0.632752	0.782727	1.49621
NARF	1.3456	2.30091	0.0213968	1.04497	1.73271
SLC22A7	0.899966	-2.85627	0.00428653	0.837175	0.967467
NDUFB11	1.11297	0.899838	0.368207	0.881531	1.40517
PGD	1.51642	4.41383	1.01559e-05	1.26045	1.82436
CLIC2	1.17301	1.37699	0.168516	0.934673	1.47212
TAF10	1.44423	2.30067	0.0214101	1.05594	1.9753
CLEC4A	1.22662	1.10158	0.270643	0.852855	1.76419
PODXL	0.958317	-0.426174	0.669981	0.787898	1.1656
STOM	0.877371	-1.38298	0.166671	0.728892	1.0561
EIF4E2	1.69931	2.69574	0.00702315	1.15572	2.49858
UBA6	1.62453	2.53691	0.0111836	1.11667	2.36337
ARL4D	0.996555	-0.0440244	0.964885	0.854618	1.16206
HGSNAT	0.957215	-0.366897	0.713696	0.757814	1.20908
RNF141	1.73978	2.72109	0.00650662	1.16754	2.59251
DAAM2	0.785652	-1.61985	0.105264	0.586762	1.05196
DIP2C	0.960691	-0.308943	0.757365	0.744894	1.23901
KIF1B	1.34346	1.77588	0.0757519	0.96986	1.86097
SLC9A3R1	1.44039	3.14223	0.00167665	1.14717	1.80855
CDC20	1.38092	5.13453	2.82851e-07	1.22085	1.56197
SMIM24	0.982416	-0.385596	0.699796	0.897706	1.07512
GZMB	0.890949	-0.960744	0.336681	0.703963	1.1276
ERAP2	1.16509	2.07494	0.0379922	1.0085	1.34599
NDUFA8	1.09315	0.645199	0.518798	0.834023	1.43279
DPM3	1.12428	1.30255	0.192727	0.942591	1.34099
CCT5	2.08827	5.65422	1.56559e-08	1.61784	2.69548
LPXN	0.849927	-0.958135	0.337995	0.609431	1.18533
IFI44L	1.03773	0.328206	0.742756	0.831814	1.29463
PHACTR2	1.16994	0.936185	0.349178	0.842286	1.62505
PINK1	0.957578	-0.394243	0.693401	0.771936	1.18786
CYFIP1	1.07481	0.392667	0.694565	0.749802	1.54069
EVL	1.11482	0.979831	0.32717	0.896979	1.38555
TAOK3	1.04573	0.244206	0.807071	0.730382	1.49724
EIF3M	2.14356	4.00063	6.31735e-05	1.47539	3.11431
PPM1F	1.4077	1.83113	0.0670818	0.976227	2.02987
SYNGR1	0.928156	-0.824189	0.409832	0.777359	1.10821
GNB2L1	1.30944	2.14311	0.032104	1.02331	1.67558
ACSM2A	0.85094	-3.10683	0.00189102	0.768556	0.942156
TNFRSF4	1.34762	2.54525	0.0109201	1.07101	1.69567
SERPINB8	1.12244	0.958588	0.337766	0.886331	1.42146
PRRC2B	1.15644	1.23954	0.215144	0.918992	1.45525
RPL22	1.28384	1.66692	0.0955308	0.957026	1.72225
LONRF1	1.20415	0.959454	0.33733	0.823889	1.75991
JADE2	1.15105	0.889394	0.373791	0.844225	1.5694
SIGIRR	0.970119	-0.356917	0.721154	0.821253	1.14597
MAP4K4	1.12969	0.932774	0.350937	0.874341	1.45961
WDFY3	1.27137	1.40098	0.161221	0.908649	1.77888
VIPR1	0.584581	-2.25508	0.0241283	0.366608	0.932154
PLEKHF2	1.35008	2.12445	0.0336324	1.02351	1.78084
ECHS1	0.73578	-2.69364	0.0070677	0.588559	0.919826
KIAA1109	1.06681	0.377307	0.705946	0.762391	1.49279
PDSS1	2.03403	4.81199	1.49434e-06	1.52322	2.71616
HMGN2	1.32599	2.42976	0.0151086	1.05607	1.6649
CNPY2	1.36058	2.19577	0.0281083	1.03362	1.79096
IL1R2	1.11448	1.05986	0.289206	0.912057	1.36184
RNF166	1.15527	0.709133	0.478242	0.775234	1.72161
FMNL2	1.25129	2.59136	0.00955979	1.05614	1.4825
STX6	1.85235	3.92374	8.71833e-05	1.36142	2.52032
WDR54	1.3181	2.52096	0.0117034	1.06339	1.63383
WDR36	1.58609	2.21088	0.0270445	1.05374	2.38739
NAAA	0.884964	-1.03279	0.301702	0.701786	1.11596
CTSA	1.69666	4.09836	4.16088e-05	1.31764	2.18471
RDH16	0.867916	-3.39686	0.00068163	0.799797	0.941837
LAMB2	0.881426	-1.16368	0.244553	0.712629	1.09021
AMPD3	1.52353	2.21633	0.026669	1.04991	2.21082
GSTO2	0.943262	-0.396151	0.691994	0.706521	1.25933
ARSA	1.09796	0.778296	0.436395	0.867723	1.38928
FXYD3	1.07753	1.15639	0.247521	0.949434	1.22291
SFMBT2	1.14932	0.636057	0.524739	0.748513	1.76474
CREB3L3	0.9666	-0.584354	0.558982	0.862508	1.08325
BACE1	0.968066	-0.229999	0.818092	0.73416	1.27649
LARP1	1.39332	2.22539	0.0260552	1.04035	1.86605
COL15A1	0.870106	-1.48822	0.136692	0.724419	1.04509
SLC8B1	1.11318	0.743853	0.456965	0.839217	1.47657
IFI35	1.20965	1.88056	0.0600318	0.991996	1.47506
STK17B	1.13703	1.072	0.283721	0.899088	1.43795
KCNE1	0.503489	-0.535429	0.592353	0.0408421	6.20685
FAM124A	1.43501	1.52553	0.127128	0.902258	2.28235
HMGB2	1.26495	2.72688	0.00639362	1.06834	1.49776
BBS5	1.09552	0.357347	0.720832	0.664224	1.80686
HIGD1A	0.986974	-0.108017	0.913982	0.778002	1.25207
TIE1	0.808298	-1.66525	0.0958624	0.629194	1.03838
HSPA4	1.93838	3.80655	0.000140919	1.3786	2.72546
KIAA1033	1.24256	1.37326	0.169673	0.911388	1.69408
C10orf10	0.975646	-0.353517	0.723701	0.850992	1.11856
FAM195A	1.05055	0.425837	0.670226	0.837235	1.31821
NFAM1	1.24054	1.26436	0.2061	0.888177	1.73269
ITSN2	1.38346	1.86651	0.0619699	0.98388	1.94532
MRPL22	1.28079	1.19146	0.233474	0.852462	1.92434
SGPP1	1.36308	2.22596	0.0260167	1.03771	1.79048
CABLES1	1.08521	0.597522	0.550159	0.829903	1.41905
RPA3	1.3008	1.98699	0.0469239	1.00358	1.68604
SLC27A1	0.949365	-0.354313	0.723104	0.712197	1.26551
AP3S1	1.43586	2.31732	0.0204864	1.05737	1.94982
C3	0.877415	-2.47005	0.0135096	0.790931	0.973355
SCAMP2	1.27565	1.16034	0.245911	0.845545	1.92454
MKLN1	1.53666	2.26151	0.0237276	1.05896	2.22985
YPEL2	1.06973	0.487965	0.625574	0.816013	1.40232
CFP	0.851059	-1.0398	0.298431	0.62797	1.1534
PAQR7	1.40367	2.87643	0.00402207	1.11409	1.76852
PLA2G7	1.27699	3.18546	0.00144526	1.09863	1.4843
ETS2	0.829901	-1.93893	0.0525102	0.687343	1.00202
ATP13A3	0.978181	-0.190081	0.849245	0.779168	1.22803
SFT2D2	1.54182	2.83922	0.00452237	1.14349	2.07891
PLEKHG5	1.12234	0.51549	0.606211	0.723675	1.74063
STK40	1.44648	2.3326	0.0196692	1.06074	1.97249
SFT2D1	1.72554	3.82462	0.000130971	1.3047	2.28213
CDC123	1.82187	4.10366	4.06667e-05	1.36802	2.4263
ADAM19	1.35477	1.88512	0.0594138	0.988017	1.85767
TMEM251	2.16577	5.09599	3.46916e-07	1.60891	2.91535
PILRA	1.24905	1.55695	0.119482	0.944063	1.65255
ZC3H11A	1.16023	1.08482	0.278	0.887018	1.51759
CASP4	1.22455	1.43686	0.150758	0.928903	1.61431
PCNXL4	1.6837	2.40564	0.0161444	1.10133	2.57402
NHLRC2	1.19519	0.874833	0.381665	0.801585	1.78206
COMMD7	1.48697	2.62474	0.00867142	1.10571	1.99971
CKAP4	1.29643	2.82899	0.00466951	1.08302	1.55189
MRPS14	1.21349	1.05711	0.290461	0.847669	1.73719
EML4	1.27147	1.74734	0.0805789	0.971197	1.66459
NDUFB4	1.43802	1.81298	0.0698352	0.970978	2.12971
BIN1	1.19999	1.60185	0.10919	0.96006	1.49988
B4GALT5	1.48068	3.85176	0.000117272	1.21261	1.80801
ZFAND2A	1.11281	0.894987	0.370794	0.880567	1.4063
FBXL17	1.05072	0.239263	0.810901	0.700617	1.57577
NHSL1	1.03913	0.31585	0.752116	0.818914	1.31855
RNF130	1.05534	0.291732	0.770492	0.734926	1.51544
MAML2	1.42654	2.1442	0.0320165	1.031	1.97385
ZBTB20	1.16786	0.215182	0.829625	0.284171	4.79954
PDCD6	2.11944	4.11716	3.83563e-05	1.48226	3.03052
MAGEA6	1.1758	3.56466	0.000364325	1.07563	1.2853
ITGB8	1.29858	1.54177	0.123129	0.931585	1.81015
TTYH1	1.052	0.360446	0.718514	0.798548	1.3859
AK2	1.91891	3.46769	0.000524962	1.32761	2.77358
TLR5	1.2127	1.33663	0.181342	0.91399	1.60904
HSPA8	1.55226	3.59092	0.000329512	1.22105	1.9733
TNRC18	1.22126	1.44402	0.148735	0.931073	1.60188
MTRNR2L12	0.743539	-2.09082	0.036544	0.563199	0.981624
SNRPA1	1.5906	3.14796	0.00164412	1.19142	2.12351
NQO2	1.16872	1.42599	0.153872	0.943289	1.44803
DERL2	1.06541	0.354422	0.723023	0.750509	1.51243
GLO1	1.25761	1.77386	0.0760868	0.976239	1.62007
PLXDC2	1.26118	1.80753	0.0706796	0.980621	1.62201
MTX1	1.51866	2.45149	0.0142267	1.08738	2.12098
RPL13	1.0258	0.254625	0.799013	0.843146	1.24803
TRIM56	1.38449	1.90395	0.0569168	0.990474	1.93523
ATPIF1	1.05744	0.385402	0.69994	0.795985	1.40477
ATM	1.2392	1.00947	0.312747	0.817146	1.87926
CCNT1	1.49471	2.12351	0.0337112	1.03144	2.16607
SEC62	1.02198	0.113652	0.909514	0.702476	1.48679
KIF5B	1.39987	2.57268	0.0100915	1.08341	1.80877
CLASP1	1.25077	1.18885	0.234498	0.864907	1.80877
EIF2S2	1.93371	4.05538	5.00533e-05	1.40598	2.65952
YWHAQ	1.60785	3.85536	0.00011556	1.26298	2.0469
CMIP	1.18434	0.945973	0.344162	0.834144	1.68155
ASNA1	1.32459	1.79147	0.073218	0.973907	1.80155
FRAT1	1.10787	0.793007	0.427773	0.860062	1.42709
TGFBR3L	0.956735	-0.401264	0.688225	0.770847	1.18745
RBMS2	1.20349	1.17128	0.241486	0.882742	1.64078
FABP3	1.13643	2.41252	0.0158426	1.02428	1.26087
DUSP10	0.792601	-2.2944	0.0217675	0.649866	0.966687
RAB7B	1.43139	2.39097	0.016804	1.06679	1.92062
SP1	1.28474	1.53287	0.125308	0.932569	1.76991
KDM2A	1.06397	0.413119	0.67952	0.792819	1.42785
RNF5	0.877647	-0.971143	0.331477	0.674417	1.14212
SNX6	1.53657	2.87862	0.00399423	1.14692	2.05858
DYNC1I2	1.37502	2.64848	0.00808552	1.08631	1.74045
TIPRL	1.77215	3.40452	0.000662813	1.27479	2.46355
CLCN7	1.33241	2.17647	0.0295202	1.02896	1.72536
TSPAN14	1.38738	2.06022	0.0393775	1.01606	1.8944
IL3RA	0.904903	-0.692155	0.48884	0.681887	1.20086
SULT1A2	0.959179	-0.556635	0.577777	0.828258	1.11079
SAMD4B	1.37183	1.95361	0.050747	0.998973	1.88387
NOL7	1.45209	2.36157	0.0181976	1.06549	1.97898
KLF12	0.837958	-1.24327	0.213769	0.634141	1.10728
ANP32A	1.49199	2.19626	0.0280737	1.04399	2.13224
CD3D	1.02045	0.285929	0.774932	0.888249	1.17232
BEX1	0.974047	-0.518559	0.604068	0.881894	1.07583
H2AFJ	1.0272	0.280279	0.779264	0.85144	1.23924
ZNF141	0.988617	-0.0475203	0.962099	0.616538	1.58524
KLRD1	0.363604	-1.36827	0.171226	0.0853606	1.54881
SESN2	1.25655	1.66872	0.0951722	0.960927	1.64312
CCDC85B	1.14359	1.2788	0.200969	0.931025	1.40469
CPNE2	1.24463	1.40586	0.159767	0.917363	1.68864
DENND4C	1.14648	1.00988	0.312553	0.879321	1.49482
CCT3	1.73132	4.41347	1.01727e-05	1.3568	2.20921
ADAM17	1.55944	3.21074	0.00132394	1.18898	2.04534
GAL3ST1	1.10576	1.9444	0.0518477	0.999195	1.22369
HSPA5	1.30231	2.04101	0.0412497	1.01054	1.67832
CLCN3	1.03102	0.244227	0.807055	0.806858	1.31746
FCGBP	1.33123	3.62485	0.000289126	1.14043	1.55395
EPSTI1	1.02706	0.262086	0.793255	0.841176	1.25401
ZYG11B	1.07749	0.514562	0.606859	0.810865	1.43179
PRCP	1.03455	0.234961	0.814239	0.779276	1.37345
45353	0.69445	-2.16519	0.0303733	0.499219	0.966029
PPM1B	1.22237	1.1845	0.236215	0.876822	1.70408
GRINA	1.20043	1.55866	0.119077	0.954054	1.51043
ATXN2L	1.40136	2.48805	0.0128446	1.07425	1.82809
UBA52	1.10684	0.850191	0.395219	0.875905	1.39865
DPEP3	1.63684	1.43232	0.152052	0.833995	3.21256
CCR5	0.91261	-0.608193	0.54306	0.679675	1.22538
SLC15A3	1.11959	0.896685	0.369887	0.874633	1.43316
CACNA2D4	2.12542	2.78931	0.00528204	1.25129	3.61019
ACSM2B	0.884924	-2.31508	0.0206088	0.797914	0.981422
RNF38	1.28933	1.74093	0.0816954	0.968534	1.71637
SLC15A4	1.48091	2.47328	0.0133879	1.08491	2.02147
STC1	1.15504	1.61397	0.106533	0.969574	1.37598
MKKS	1.45925	2.95905	0.00308585	1.1361	1.87432
NLRP1	1.18401	1.10284	0.270098	0.876978	1.59853
CCDC88B	1.2424	1.6577	0.0973771	0.961198	1.60586
RAB8A	0.83208	-0.952004	0.341095	0.569906	1.21486
PSPH	1.33118	3.19856	0.00138117	1.11714	1.58623
PAPOLG	2.12079	2.63519	0.00840898	1.21244	3.70966
IL16	0.839173	-0.773668	0.439127	0.538197	1.30846
MAPRE2	1.28259	1.89001	0.0587565	0.990831	1.66027
IL32	0.950417	-0.781792	0.434337	0.836651	1.07965
OAS1	1.15028	1.50191	0.133119	0.958199	1.38088
PLEKHG2	1.35893	2.11769	0.0342011	1.02311	1.80497
APH1A	1.56253	2.86799	0.00413086	1.15178	2.11978
BHMT	0.90958	-2.54211	0.0110185	0.845488	0.978531
AGFG1	2.01481	4.44428	8.81867e-06	1.47933	2.74412
INHA	1.03356	0.3387	0.734836	0.853854	1.25108
MYO7A	1.05415	0.450808	0.652128	0.838159	1.32581
THBD	0.889251	-1.06642	0.286234	0.7167	1.10335
HMGB3	1.17878	2.02674	0.0426889	1.00543	1.382
CD58	1.59592	4.16833	3.06835e-05	1.28102	1.98824
RAB21	1.21035	0.795444	0.426355	0.756167	1.93735
EEF1G	1.80902	1.85874	0.0630637	0.968234	3.37992
KLHL2	0.977377	-0.181581	0.855911	0.763475	1.25121
NUFIP2	1.38066	1.98258	0.0474144	1.00369	1.89921
WBP1L	0.752628	-1.58051	0.11399	0.52909	1.07061
ACOT13	0.936662	-0.46956	0.638669	0.712802	1.23083
P4HB	1.14254	0.94392	0.34521	0.866373	1.50675
C1GALT1C1	1.24127	1.33696	0.181235	0.904191	1.704
PQLC1	0.873858	-1.0178	0.308773	0.674023	1.13294
CDKN1A	1.01547	0.206266	0.836583	0.877617	1.17498
RPL31	1.11581	0.938245	0.348119	0.887514	1.40283
THBS4	0.964452	-0.517274	0.604965	0.840852	1.10622
ATF7IP	1.22087	1.19671	0.23142	0.880486	1.69285
MTMR11	1.14378	1.53656	0.1244	0.963661	1.35756
PNMA5	0.985259	-0.148799	0.881712	0.810204	1.19814
PTCH2	0.941577	-0.31183	0.755169	0.644958	1.37461
POLR2C	0.982107	-0.123442	0.901757	0.737329	1.30815
CBLB	1.25569	1.00309	0.315819	0.804772	1.95926
GRPEL1	0.903552	-0.557357	0.577284	0.6325	1.29076
CMTM3	1.20086	2.08265	0.0372829	1.01084	1.4266
SPDYA	9.52403	3.85496	0.000115746	3.02805	29.9557
LAMA4	1.27727	2.06249	0.0391616	1.01224	1.61169
VIL1	1.04363	0.812818	0.416323	0.941511	1.15682
SRI	1.45688	3.46993	0.000520587	1.17792	1.8019
CREBBP	1.08972	0.524928	0.599633	0.790669	1.50187
STX7	1.57129	2.61695	0.00887194	1.12014	2.20417
NDUFA5	0.837438	-0.993095	0.320663	0.590055	1.18854
IKBKB	1.12891	0.629525	0.529005	0.773949	1.64666
TBCB	1.48403	3.40131	0.000670645	1.18209	1.86309
PDE4A	1.2353	1.79171	0.0731799	0.980351	1.55656
CCDC170	0.776716	-2.22818	0.0258688	0.621919	0.970042
TMEM205	0.777569	-1.88872	0.0589297	0.598903	1.00954
KIF13B	1.1403	0.958803	0.337658	0.871889	1.49134
NUSAP1	1.21909	2.5443	0.0109498	1.04655	1.42007
NGRN	1.07601	0.435327	0.663325	0.773705	1.49642
AHR	1.09865	1.02253	0.306528	0.917364	1.31576
PCNP	1.80387	3.47649	0.000508031	1.29349	2.51564
HIF1A	1.25811	2.80529	0.00502711	1.07164	1.47703
LSM4	1.32623	2.5467	0.0108747	1.06721	1.6481
NPDC1	0.947628	-0.515929	0.605904	0.772479	1.16249
CALM3	1.16506	1.12137	0.262132	0.892037	1.52164
DKK3	0.989833	-0.139837	0.888789	0.857744	1.14226
ADIPOR1	1.21034	1.18405	0.236393	0.882413	1.66012
HOXA5	1.18938	1.36717	0.171572	0.927561	1.52509
CPNE1	1.33299	2.46706	0.0136228	1.06086	1.67493
RPL8	1.18372	2.15038	0.0315253	1.01505	1.38042
DUSP4	1.11799	0.874816	0.381674	0.870794	1.43536
ITPRIPL2	1.25731	1.79516	0.0726283	0.979199	1.6144
EIF2S1	2.50329	4.25885	2.05481e-05	1.64102	3.81865
PHACTR4	1.26046	1.52321	0.127707	0.935782	1.69779
POP5	1.51179	2.68816	0.00718459	1.11847	2.04343
ATP5O	0.984796	-0.119862	0.904592	0.766561	1.26516
SPAG4	1.25501	2.36358	0.0180993	1.03955	1.51514
HFE	1.01949	0.150797	0.880136	0.793277	1.31021
IFIT2	0.974066	-0.298213	0.76554	0.819571	1.15768
METTL1	1.54087	3.24011	0.00119483	1.18627	2.00145
MRPL14	1.09061	0.769457	0.441622	0.874413	1.36027
EEF1B2	1.23315	1.77618	0.075703	0.978549	1.55398
CALCOCO2	1.07787	0.429729	0.667393	0.765664	1.51737
DNAJB11	1.35455	1.87492	0.0608033	0.98633	1.86024
IGF2BP2	1.1972	2.69612	0.00701517	1.05037	1.36455
CPPED1	0.929345	-0.608153	0.543086	0.733866	1.17689
RSL24D1	1.1858	0.900901	0.367641	0.818452	1.71804
TMEM220	0.760343	-3.16326	0.00156013	0.641627	0.901024
ST20	1.05615	0.388878	0.697366	0.801948	1.39093
ARHGAP30	0.991809	-0.0654348	0.947828	0.77523	1.26889
TMEM65	1.55095	3.73347	0.000188857	1.2318	1.9528
BZW2	1.7161	4.26996	1.95504e-05	1.33932	2.19888
BGN	0.990339	-0.180297	0.856919	0.891155	1.10056
DDX5	1.02946	0.199353	0.841987	0.773832	1.36952
NDUFAF6	1.35996	2.03203	0.0421506	1.01096	1.82944
CXorf36	1.03458	0.178091	0.858651	0.711677	1.50399
GDF15	1.07272	1.24287	0.213914	0.960307	1.1983
EDA	1.32446	2.34771	0.018889	1.0475	1.67464
UBALD2	1.22322	2.10038	0.0356958	1.01356	1.47624
CRK	1.13909	0.777722	0.436733	0.820399	1.58158
PIAS2	3.18601	3.81994	0.000133483	1.75808	5.77374
[truncated: 1,063 more rows]
