# Supplementary material for: SPP1+ tumor-associated macrophages define a high-risk subgroup and inform personalized therapy in hepatocellular carcinoma
Source: Front Oncol. 2025 Jul 1;15:1606195. doi: 10.3389/fonc.2025.1606195 (PMC12259448; doi:10.3389/fonc.2025.1606195)
Supplement: Supplementary file 6 [file Table6.xlsx]

## Sheet: Sheet1
Table S6. Top 10 nod genes and key subnetwork of C3 interaction network.
MCC	Rank	MCODE
UGT1A10	1	ADH4
ADH4	2	ADH1C
ADH1B	3	ADH1A
CYP2C9	4	ADH1B
SLC10A1	5	UGT1A10
HRG	6
GPT	7
PON1	8
ADH1C	9
ADH1A	10
